# Supplementary material for: Fabrication of a family of atomically precise silver nanoclusters via dual-level kinetic control
Source: Chem Sci. 2022 Apr 10;13(19):5531–8. doi: 10.1039/d2sc01016j (PMC9116368; doi:10.1039/d2sc01016j)
Supplement: SC-013-D2SC01016J-s002 [file SC-013-D2SC01016J-s002.cif]

# Electronic Supplementary Material (ESI) for Chemical Science.
# This journal is © The Royal Society of Chemistry 2022

####################################################################### 
# 
# This file contains crystal structure data downloaded from the 
# Cambridge Structural Database (CSD) hosted by the Cambridge 
# Crystallographic Data Centre (CCDC).
# 
# Full information about CCDC data access policies and citation 
# guidelines are available at http://www.ccdc.cam.ac.uk/access/V1 
# 
# Audit and citation data items may have been added by the CCDC. 
# Please retain this information to preserve the provenance of 
# this file and to allow appropriate attribution of the data. 
# 
#######################################################################

data_1_sq
_database_code_depnum_ccdc_archive 'CCDC 2094270'
loop_
_audit_author_name
_audit_author_address
'Xi Xi Kang'
;Anhui University
China
;
_audit_update_record             
;
2021-07-04 deposited with the CCDC.	2022-04-12 downloaded from the CCDC.
;
_audit_creation_date             2021-03-16
_audit_creation_method           
;
Olex2 1.2
(compiled 2018.05.29 svn.r3508 for OlexSys, GUI svn.r5506)
;
_shelx_SHELXL_version_number     2018/3
_chemical_name_common            ?
_chemical_name_systematic        ?
_chemical_formula_moiety         'C280 H420 Ag52 Cl4 S28'
_chemical_formula_sum            'C280 H420 Ag52 Cl4 S28'
_chemical_formula_weight         10434.85
_chemical_melting_point          ?
loop_
_atom_type_symbol
_atom_type_description
_atom_type_scat_dispersion_real
_atom_type_scat_dispersion_imag
_atom_type_scat_source
C C 0.0181 0.0091 'International Tables Vol C Tables 4.2.6.8 and 6.1.1.4'
H H 0.0000 0.0000 'International Tables Vol C Tables 4.2.6.8 and 6.1.1.4'
Ag Ag 0.1306 4.2820 'International Tables Vol C Tables 4.2.6.8 and 6.1.1.4'
Cl Cl 0.3639 0.7018 'International Tables Vol C Tables 4.2.6.8 and 6.1.1.4'
S S 0.3331 0.5567 'International Tables Vol C Tables 4.2.6.8 and 6.1.1.4'

_shelx_space_group_comment       
;
The symmetry employed for this shelxl refinement is uniquely defined
by the following loop, which should always be used as a source of
symmetry information in preference to the above space-group names.
They are only intended as comments.
;
_space_group_crystal_system      orthorhombic
_space_group_IT_number           56
_space_group_name_H-M_alt        'P c c n'
_space_group_name_Hall           '-P 2ab 2ac'
loop_
_space_group_symop_operation_xyz
'x, y, z'
'-x+1/2, -y+1/2, z'
'-x, y+1/2, -z+1/2'
'x+1/2, -y, -z+1/2'
'-x, -y, -z'
'x-1/2, y-1/2, -z'
'x, -y-1/2, z-1/2'
'-x-1/2, y, z-1/2'

_cell_length_a                   22.7708(5)
_cell_length_b                   37.8932(8)
_cell_length_c                   47.1176(9)
_cell_angle_alpha                90
_cell_angle_beta                 90
_cell_angle_gamma                90
_cell_volume                     40655.8(15)
_cell_formula_units_Z            4
_cell_measurement_reflns_used    24991
_cell_measurement_temperature    120(2)
_cell_measurement_theta_max      62.499
_cell_measurement_theta_min      2.940
_shelx_estimated_absorpt_T_max   ?
_shelx_estimated_absorpt_T_min   ?
_exptl_absorpt_coefficient_mu    21.409
_exptl_absorpt_correction_T_max  ?
_exptl_absorpt_correction_T_min  ?
_exptl_absorpt_correction_type   ?
_exptl_absorpt_process_details   ?
_exptl_absorpt_special_details   ?
_exptl_crystal_colour            black
_exptl_crystal_colour_primary    ?
_exptl_crystal_density_diffrn    1.705
_exptl_crystal_density_meas      ?
_exptl_crystal_density_method    ?
_exptl_crystal_description       block
_exptl_crystal_F_000             20240
_exptl_crystal_size_max          ?
_exptl_crystal_size_mid          ?
_exptl_crystal_size_min          ?
_exptl_transmission_factor_max   ?
_exptl_transmission_factor_min   ?
_diffrn_reflns_av_R_equivalents  0.0427
_diffrn_reflns_av_unetI/netI     0.0497
_diffrn_reflns_Laue_measured_fraction_full 0.975
_diffrn_reflns_Laue_measured_fraction_max 0.975
_diffrn_reflns_limit_h_max       20
_diffrn_reflns_limit_h_min       -26
_diffrn_reflns_limit_k_max       20
_diffrn_reflns_limit_k_min       -43
_diffrn_reflns_limit_l_max       54
_diffrn_reflns_limit_l_min       -54
_diffrn_reflns_number            151947
_diffrn_reflns_point_group_measured_fraction_full 0.975
_diffrn_reflns_point_group_measured_fraction_max 0.975
_diffrn_reflns_theta_full        62.499
_diffrn_reflns_theta_max         62.499
_diffrn_reflns_theta_min         2.940
_diffrn_ambient_temperature      120(2)
_diffrn_detector_area_resol_mean ?
_diffrn_measured_fraction_theta_full 0.975
_diffrn_measured_fraction_theta_max 0.975
_diffrn_measurement_device_type  STOE
_diffrn_measurement_method       ?
_diffrn_radiation_type           CuK\a
_diffrn_radiation_wavelength     1.54186
_diffrn_source                   ?
_reflns_Friedel_coverage         0.000
_reflns_Friedel_fraction_full    .
_reflns_Friedel_fraction_max     .
_reflns_number_gt                24991
_reflns_number_total             31624
_reflns_special_details          
;
 Reflections were merged by SHELXL according to the crystal
 class for the calculation of statistics and refinement.
 
 Structure factors included contributions from the .fab file.
 
 _reflns_Friedel_fraction is defined as the number of unique
 Friedel pairs measured divided by the number that would be
 possible theoretically, ignoring centric projections and
 systematic absences.
;
_reflns_threshold_expression     'I > 2\s(I)'
_computing_cell_refinement       ?
_computing_data_collection       ?
_computing_data_reduction        ?
_computing_molecular_graphics    'Olex2 (Dolomanov et al., 2009)'
_computing_publication_material  'Olex2 (Dolomanov et al., 2009)'
_computing_structure_refinement  'ShelXL (Sheldrick, 2015)'
_computing_structure_solution    'olex2.solve (Bourhis et al., 2015)'
_refine_diff_density_max         2.887
_refine_diff_density_min         -2.491
_refine_diff_density_rms         0.176
_refine_ls_extinction_coef       .
_refine_ls_extinction_method     none
_refine_ls_goodness_of_fit_ref   1.047
_refine_ls_hydrogen_treatment    constr
_refine_ls_matrix_type           full
_refine_ls_number_parameters     1668
_refine_ls_number_reflns         31624
_refine_ls_number_restraints     1430
_refine_ls_R_factor_all          0.0636
_refine_ls_R_factor_gt           0.0514
_refine_ls_restrained_S_all      1.035
_refine_ls_shift/su_max          0.002
_refine_ls_shift/su_mean         0.000
_refine_ls_structure_factor_coef Fsqd
_refine_ls_weighting_details     
'w=1/[\s^2^(Fo^2^)+(0.0905P)^2^] where P=(Fo^2^+2Fc^2^)/3'
_refine_ls_weighting_scheme      calc
_refine_ls_wR_factor_gt          0.1371
_refine_ls_wR_factor_ref         0.1423
_refine_special_details          ?
_olex2_refinement_description    
;
1. Fixed Uiso
 At 1.2 times of:
  All C(H) groups, All C(H,H) groups
2. Restrained distances
 C5-C11 = C5-C12 = C7-C21 = C19-C12 = C19-C17 = C17-C16 = C16-C11 = C7-C16 =
 C19-C15 = C5-C14 = C21-C14 = C21-C15
 1.54 with sigma of 0.01
 C04T-C04K = C51-C04T = C51-C134 = C134-C03P = C162-C03P = C20-C162 = C04I-
 C03P = C04K-C04I = C80-C04K = C80-C20 = C57-C20 = C57-C51
 1.54 with sigma of 0.01
3. Restrained planarity
 S0, C12, C7, C16, C21
 with sigma of 0.1
4. Uiso/Uaniso restraints and constraints
C12 \\sim C5 \\sim C14 \\sim C11 \\sim C16 \\sim C7 \\sim C17 \\sim C21 \\sim
C19 \\sim C15: within 3.8A with sigma of 0.01 and sigma for terminal atoms of
0.02
Ag0O \\sim Ag0G \\sim Ag0K \\sim Ag07 \\sim Ag0F \\sim AgB \\sim S0: within
3.8A with sigma of 0.01 and sigma for terminal atoms of 0.02
C03P \\sim C04I \\sim C04K \\sim C04T \\sim C51 \\sim C80 \\sim C162 \\sim C20
\\sim C57 \\sim C134: within 3.8A with sigma of 0.01 and sigma for terminal
atoms of 0.02
C02P \\sim C037 \\sim C04Z \\sim C04G \\sim C04R \\sim C03C \\sim C04L \\sim
C041 \\sim C029: within 3.8A with sigma of 0.01 and sigma for terminal atoms of
0.02
C02W \\sim C031 \\sim C034 \\sim C035 \\sim C03E \\sim C03W \\sim C042 \\sim
C045 \\sim C04C \\sim C04H: within 3.8A with sigma of 0.01 and sigma for
terminal atoms of 0.02
Ag0K \\sim S010 \\sim AgB \\sim S00X \\sim Ag0F: within 3.8A with sigma of 0.01
and sigma for terminal atoms of 0.02
Uanis(C12) \\sim Ueq, Uanis(C19) \\sim Ueq, Uanis(C17) \\sim Ueq, Uanis(C15)
\\sim Ueq, Uanis(C11) \\sim Ueq, Uanis(C5) \\sim Ueq, Uanis(C14) \\sim Ueq,
Uanis(C21) \\sim Ueq, Uanis(C16) \\sim Ueq, Uanis(C7) \\sim Ueq: with sigma of
0.01 and sigma for terminal atoms of 0.02
Uanis(Ag0O) \\sim Ueq, Uanis(Ag0G) \\sim Ueq, Uanis(S0) \\sim Ueq, Uanis(Ag0K)
\\sim Ueq, Uanis(AgB) \\sim Ueq, Uanis(Ag0F) \\sim Ueq, Uanis(Ag07) \\sim Ueq:
with sigma of 0.01 and sigma for terminal atoms of 0.02
Uanis(C57) \\sim Ueq, Uanis(C51) \\sim Ueq, Uanis(C134) \\sim Ueq, Uanis(C03P)
\\sim Ueq, Uanis(C162) \\sim Ueq, Uanis(C20) \\sim Ueq, Uanis(C80) \\sim Ueq,
Uanis(C04T) \\sim Ueq, Uanis(C04I) \\sim Ueq, Uanis(C04K) \\sim Ueq: with sigma
of 0.01 and sigma for terminal atoms of 0.02
Uanis(C029) \\sim Ueq, Uanis(C037) \\sim Ueq, Uanis(C03C) \\sim Ueq,
Uanis(C041) \\sim Ueq, Uanis(C04G) \\sim Ueq, Uanis(C04L) \\sim Ueq,
Uanis(C04R) \\sim Ueq, Uanis(C04Y) \\sim Ueq, Uanis(C04Z) \\sim Ueq,
Uanis(C02P) \\sim Ueq: with sigma of 0.01 and sigma for terminal atoms of 0.02
Uanis(C04H) \\sim Ueq, Uanis(C042) \\sim Ueq, Uanis(C03E) \\sim Ueq,
Uanis(C03W) \\sim Ueq, Uanis(C04C) \\sim Ueq, Uanis(C045) \\sim Ueq,
Uanis(C031) \\sim Ueq, Uanis(C02W) \\sim Ueq, Uanis(C034) \\sim Ueq,
Uanis(C035) \\sim Ueq: with sigma of 0.01 and sigma for terminal atoms of 0.02
Uanis(AgB) \\sim Ueq, Uanis(S00X) \\sim Ueq, Uanis(Ag0F) \\sim Ueq, Uanis(S010)
\\sim Ueq, Uanis(Ag0K) \\sim Ueq: with sigma of 0.01 and sigma for terminal
atoms of 0.02
5. Others
 Sof(S0)=1-FVAR(1)
 Sof(S1)=FVAR(1)
 Sof(Ag1B)=1-FVAR(2)
 Sof(Ag1A)=FVAR(2)
 Fixed Sof: AgB(0.5768) AgA(0.4232)
6.a Ternary CH refined with riding coordinates:
 C018(H018), C01A(H01C), C01B(H01D), C01C(H01E), C01D(H01F), C01F(H01I),
 C01H(H01L), C01J(H01O), C01K(H01P), C01L(H01Q), C01M(H01R), C01N(H01S),
 C01P(H01V), C01Q(H01W), C01S(H01Z), C01T(H01), C01U(H0AA), C01V(H1AA),
 C01Z(H5AA), C022(H022), C023(H023), C026(H026), C028(H028), C029(H029),
 C02A(H02K), C02B(H02L), C02C(H02M), C02J(H02X), C02M(H02), C02P(H7AA),
 C02Q(H8AA), C02S(H0BA), C02U(H2BA), C02W(H4BA), C02X(H5BA), C02Y(H6BA),
 C032(H032), C033(H033), C035(H035), C037(H037), C038(H038), C03I(H03Z),
 C03L(H9BA), C03M(H0CA), C03P(H3CA), C03Q(H4CA), C03R(H5CA), C03T(H7CA),
 C03U(H8CA), C03W(H0DA), C03Z(H3DA), C040(H040), C042(H042), C043(H043),
 C044(H044), C045(H045), C047(H047), C048(H048), C04F(H04K), C04K(H04R),
 C04L(H04S), C04R(H04V), C5(H5), C12(H12), C16(H16), C19(H19), C21(H21),
 C51(H51), C20(H20), C134(H134)
6.b Secondary CH2 refined with riding coordinates:
 C019(H01A,H01B), C01E(H01G,H01H), C01G(H01J,H01K), C01I(H01M,H01N), C01O(H01T,
 H01U), C01R(H01X,H01Y), C01W(H2AA,H), C01X(H3AA,HA), C01Y(H4AA,HB), C020(H02A,
 H02B), C021(H02C,H02D), C024(H02E,H02F), C025(H02G,H02H), C027(H02I,H02J),
 C02E(H02N,H02O), C02F(H02P,H02Q), C02G(H02R,H02S), C02H(H02T,H02U), C02I(H02V,
 H02W), C02K(H02Y,HC), C02L(H02Z,HD), C02N(H6AA,HE), C02R(H9AA,HF), C02T(H1BA,
 HG), C02V(H3BA,HH), C02Z(H7BA,HI), C030(H03A,H03B), C031(H03C,H03D), C034(H03E,
 H03F), C036(H03G,H03H), C039(H03I,H03J), C03A(H03K,H03L), C03B(H03M,H03N),
 C03C(H03O,H03P), C03D(H03Q,H03R), C03E(H03S,H03T), C03F(H03U,H03V), C03G(H03W,
 H03X), C03H(H03Y,HJ), C03J(H03,HK), C03K(H8BA,HL), C03N(H1CA,HM), C03O(H2CA,
 HN), C03S(H6CA,HO), C03V(H9CA,HP), C03X(H1DA,HQ), C03Y(H2DA,HR), C041(H04A,
 H04B), C046(H04C,H04D), C04A(H04E,H04F), C04C(H04G,H04H), C04E(H04I,H04J),
 C04G(H04L,H04M), C04H(H04N,H04O), C04I(H04P,H04Q), C04N(H04T,H04U), C04S(H04W,
 H04X), C04T(H04Y,HS), C04W(H04Z,HT), C04Y(H04,HU), C04Z(H4DA,HV), C7(H7A,H7B),
 C11(H11A,H11B), C14(H14A,H14B), C15(H15A,H15B), C17(H17A,H17B), C80(H80A,H80B),
  C162(H16A,H16B), C57(H57A,H57B), C0AA(H0AB,H0AC)
;
_atom_sites_solution_hydrogens   geom
_atom_sites_solution_primary     iterative
_atom_sites_solution_secondary   ?
loop_
_atom_site_label
_atom_site_type_symbol
_atom_site_fract_x
_atom_site_fract_y
_atom_site_fract_z
_atom_site_U_iso_or_equiv
_atom_site_adp_type
_atom_site_occupancy
_atom_site_site_symmetry_order
_atom_site_calc_flag
_atom_site_refinement_flags_posn
_atom_site_refinement_flags_adp
_atom_site_refinement_flags_occupancy
_atom_site_disorder_assembly
_atom_site_disorder_group
Ag01 Ag 0.25007(2) 0.28713(2) 0.68757(2) 0.01802(11) Uani 1 1 d . . . . .
Ag02 Ag 0.31221(2) 0.25014(2) 0.64537(2) 0.01978(12) Uani 1 1 d . . . . .
Ag03 Ag 0.32509(2) 0.33664(2) 0.71395(2) 0.02054(12) Uani 1 1 d . . . . .
Ag04 Ag 0.22052(3) 0.31228(2) 0.74259(2) 0.02231(12) Uani 1 1 d . . . . .
Ag05 Ag 0.20919(3) 0.35688(2) 0.69251(2) 0.02376(13) Uani 1 1 d . . . . .
Ag06 Ag 0.40231(3) 0.29488(2) 0.62300(2) 0.02425(13) Uani 1 1 d . . . . .
Ag07 Ag 0.07268(3) 0.27657(2) 0.64172(2) 0.02594(13) Uani 1 1 d . U . . .
Ag08 Ag 0.30876(3) 0.25947(2) 0.73381(2) 0.02866(14) Uani 1 1 d . . . . .
Ag09 Ag 0.31870(3) 0.33188(2) 0.65443(2) 0.02854(14) Uani 1 1 d . . . . .
Ag0A Ag 0.34258(3) 0.31613(2) 0.77180(2) 0.02693(13) Uani 1 1 d . . . . .
Ag0B Ag 0.38648(3) 0.28167(2) 0.68314(2) 0.03114(14) Uani 1 1 d . . . . .
Ag0C Ag 0.30424(3) 0.40308(2) 0.67796(2) 0.03084(14) Uani 1 1 d . . . . .
Ag0D Ag 0.10846(3) 0.34828(2) 0.73774(2) 0.03201(14) Uani 1 1 d . . . . .
Ag0E Ag 0.50926(3) 0.27750(2) 0.66041(2) 0.03253(15) Uani 1 1 d . . . . .
Ag0F Ag 0.14353(3) 0.26778(2) 0.59154(2) 0.03408(15) Uani 1 1 d . U . . .
Ag0G Ag 0.09079(3) 0.33796(2) 0.59562(2) 0.03596(15) Uani 1 1 d . U . . .
Ag0H Ag 0.41925(3) 0.37507(2) 0.63758(2) 0.03787(16) Uani 1 1 d . . . . .
Ag0I Ag 0.13081(3) 0.29929(2) 0.69123(2) 0.04116(18) Uani 1 1 d . . . . .
Ag0J Ag 0.31179(3) 0.23419(2) 0.79111(2) 0.03698(16) Uani 1 1 d . . . . .
Ag0K Ag 0.36506(3) 0.30827(2) 0.56511(2) 0.04233(18) Uani 1 1 d . U . . .
Ag0L Ag 0.44316(3) 0.34618(2) 0.69534(2) 0.04121(18) Uani 1 1 d . . . . .
Ag0M Ag 0.02488(4) 0.33474(2) 0.67748(2) 0.04419(19) Uani 1 1 d . . . . .
Ag0N Ag 0.11858(3) 0.38630(2) 0.65656(2) 0.04561(19) Uani 1 1 d . . . . .
Ag0O Ag 0.17583(4) 0.32201(2) 0.64025(2) 0.0517(2) Uani 1 1 d . U . . .
AgB Ag 0.22490(6) 0.29015(4) 0.53921(3) 0.0412(3) Uani 0.5768 1 d . U P A 2
Cl00 Cl 0.03004(9) 0.24820(5) 0.58909(4) 0.0313(4) Uani 1 1 d . . . . .
Cl1 Cl 0.25506(9) 0.38207(5) 0.74464(4) 0.0288(4) Uani 1 1 d . . . . .
S00T S 0.41525(9) 0.35111(5) 0.74591(4) 0.0224(4) Uani 1 1 d . . . . .
S00U S 0.03969(10) 0.38212(5) 0.71110(4) 0.0277(4) Uani 1 1 d . . . . .
S00V S 0.30741(9) 0.29075(5) 0.81474(4) 0.0263(4) Uani 1 1 d . . . . .
S00W S 0.03687(9) 0.37860(6) 0.62415(4) 0.0297(4) Uani 1 1 d . . . . .
S00X S 0.13186(10) 0.31547(5) 0.55158(4) 0.0297(4) Uani 1 1 d . U . . .
S00Y S -0.03319(9) 0.28531(6) 0.66056(5) 0.0298(4) Uani 1 1 d . . . . .
S00Z S 0.20087(9) 0.42138(5) 0.67457(4) 0.0276(4) Uani 1 1 d . . . . .
S010 S 0.32107(11) 0.28489(6) 0.52344(5) 0.0371(5) Uani 1 1 d . U . . .
S011 S 0.14361(9) 0.32268(5) 0.78202(4) 0.0281(4) Uani 1 1 d . . . . .
S012 S 0.52631(10) 0.33935(5) 0.66358(4) 0.0306(4) Uani 1 1 d . . . . .
S013 S 0.40525(9) 0.41958(6) 0.67368(4) 0.0287(4) Uani 1 1 d . . . . .
S014 S 0.42846(10) 0.34939(6) 0.59114(4) 0.0309(5) Uani 1 1 d . . . . .
S015 S 0.41582(12) 0.24488(8) 0.72625(6) 0.0505(7) Uani 1 1 d . . . . .
S0 S 0.2654(3) 0.34632(19) 0.60674(16) 0.047(2) Uani 0.552(14) 1 d . U P A 2
C018 C 0.3808(4) 0.3989(2) 0.78785(17) 0.0267(18) Uani 1 1 d . . . . .
H018 H 0.347368 0.383095 0.791199 0.032 Uiso 1 1 calc R . . . .
C019 C 0.2471(4) 0.4984(2) 0.6982(2) 0.039(2) Uani 1 1 d . . . . .
H01A H 0.259246 0.489422 0.679895 0.047 Uiso 1 1 calc R . . . .
H01B H 0.279152 0.512231 0.706069 0.047 Uiso 1 1 calc R . . . .
C01A C -0.1036(4) 0.3306(2) 0.6291(2) 0.036(2) Uani 1 1 d . . . . .
H01C H -0.077637 0.349613 0.635496 0.043 Uiso 1 1 calc R . . . .
C01B C 0.2324(4) 0.4678(2) 0.7181(2) 0.034(2) Uani 1 1 d . . . . .
H01D H 0.267112 0.452741 0.720439 0.041 Uiso 1 1 calc R . . . .
C01C C 0.4005(4) 0.3967(2) 0.75637(17) 0.0241(17) Uani 1 1 d . . . . .
H01E H 0.368727 0.405831 0.744438 0.029 Uiso 1 1 calc R . . . .
C01D C 0.4554(4) 0.4201(2) 0.75187(18) 0.032(2) Uani 1 1 d . . . . .
H01F H 0.468730 0.418051 0.732165 0.038 Uiso 1 1 calc R . . . .
C01E C 0.1413(5) 0.4991(2) 0.6825(2) 0.044(2) Uani 1 1 d . . . . .
H01G H 0.106513 0.513563 0.679933 0.053 Uiso 1 1 calc R . . . .
H01H H 0.152913 0.490064 0.664130 0.053 Uiso 1 1 calc R . . . .
C01F C 0.1807(4) 0.4454(2) 0.70713(18) 0.0266(18) Uani 1 1 d . . . . .
H01I H 0.170185 0.428160 0.721760 0.032 Uiso 1 1 calc R . . . .
C01G C -0.1573(4) 0.3265(3) 0.6496(2) 0.044(2) Uani 1 1 d . . . . .
H01J H -0.143520 0.320252 0.668409 0.053 Uiso 1 1 calc R . . . .
H01K H -0.178206 0.348701 0.650880 0.053 Uiso 1 1 calc R . . . .
C01H C -0.0267(4) 0.3824(2) 0.73416(19) 0.0294(19) Uani 1 1 d . . . . .
H01L H -0.021217 0.364616 0.749058 0.035 Uiso 1 1 calc R . . . .
C01I C 0.0862(4) 0.3939(3) 0.8112(2) 0.039(2) Uani 1 1 d . . . . .
H01M H 0.061591 0.377077 0.801255 0.047 Uiso 1 1 calc R . . . .
H01N H 0.069550 0.417265 0.808424 0.047 Uiso 1 1 calc R . . . .
C01J C 0.5051(4) 0.3397(2) 0.58205(18) 0.033(2) Uani 1 1 d . . . . .
H01O H 0.518322 0.319952 0.593885 0.040 Uiso 1 1 calc R . . . .
C01K C 0.1273(4) 0.4692(2) 0.7017(2) 0.038(2) Uani 1 1 d . . . . .
H01P H 0.095038 0.455250 0.693715 0.046 Uiso 1 1 calc R . . . .
C01L C -0.1987(4) 0.2978(3) 0.6386(2) 0.041(2) Uani 1 1 d . . . . .
H01Q H -0.232309 0.295593 0.651447 0.049 Uiso 1 1 calc R . . . .
C01M C 0.1914(4) 0.5221(2) 0.6948(2) 0.042(2) Uani 1 1 d . . . . .
H01R H 0.199918 0.541645 0.681803 0.050 Uiso 1 1 calc R . . . .
C01N C 0.5868(4) 0.3707(3) 0.7098(2) 0.041(2) Uani 1 1 d . . . . .
H01S H 0.552284 0.364531 0.721149 0.049 Uiso 1 1 calc R . . . .
C01O C 0.3626(5) 0.4380(2) 0.7936(2) 0.043(2) Uani 1 1 d . . . . .
H01T H 0.330599 0.444611 0.781140 0.052 Uiso 1 1 calc R . . . .
H01U H 0.349350 0.440471 0.813071 0.052 Uiso 1 1 calc R . . . .
C01P C 0.5440(5) 0.3716(3) 0.5884(2) 0.046(3) Uani 1 1 d . . . . .
H01V H 0.538181 0.379385 0.608078 0.055 Uiso 1 1 calc R . . . .
C01Q C 0.1782(4) 0.3569(2) 0.80367(17) 0.0278(18) Uani 1 1 d . . . . .
H01W H 0.219494 0.358912 0.797962 0.033 Uiso 1 1 calc R . . . .
C01R C -0.0355(5) 0.2956(3) 0.5206(2) 0.051(3) Uani 1 1 d . . . . .
H01X H -0.037519 0.271406 0.527289 0.061 Uiso 1 1 calc R . . . .
H01Y H -0.073108 0.306698 0.524352 0.061 Uiso 1 1 calc R . . . .
C01S C 0.0710(4) 0.2968(3) 0.53045(18) 0.033(2) Uani 1 1 d . . . . .
H01Z H 0.066836 0.271880 0.535614 0.040 Uiso 1 1 calc R . . . .
C01T C -0.0829(4) 0.3736(2) 0.7182(2) 0.042(2) Uani 1 1 d . . . . .
H01 H -0.078483 0.350815 0.708623 0.050 Uiso 1 1 calc R . . . .
C01U C 0.0128(4) 0.3153(3) 0.53688(18) 0.039(2) Uani 1 1 d . . . . .
H0AA H 0.004810 0.314629 0.557311 0.046 Uiso 1 1 calc R . . . .
C01V C 0.1481(4) 0.3929(2) 0.79892(19) 0.034(2) Uani 1 1 d . . . . .
H1AA H 0.147160 0.398564 0.778630 0.040 Uiso 1 1 calc R . . . .
C01W C 0.1860(5) 0.4206(2) 0.81522(19) 0.038(2) Uani 1 1 d . . . . .
H2AA H 0.225617 0.420686 0.807623 0.046 Uiso 1 1 calc R . . . .
H H 0.169475 0.443972 0.812535 0.046 Uiso 1 1 calc R . . . .
C01X C 0.4317(4) 0.3894(3) 0.80767(18) 0.038(2) Uani 1 1 d . . . . .
H3AA H 0.418664 0.391048 0.827218 0.046 Uiso 1 1 calc R . . . .
HA H 0.443689 0.365200 0.804179 0.046 Uiso 1 1 calc R . . . .
C01Y C 0.5795(5) 0.4069(3) 0.6988(2) 0.048(3) Uani 1 1 d . . . . .
H4AA H 0.574537 0.423037 0.714549 0.058 Uiso 1 1 calc R . . . .
HB H 0.544350 0.407980 0.687172 0.058 Uiso 1 1 calc R . . . .
C01Z C 0.1604(4) 0.5059(2) 0.7436(2) 0.042(2) Uani 1 1 d . . . . .
H5AA H 0.149032 0.515442 0.762119 0.050 Uiso 1 1 calc R . . . .
C020 C -0.1645(4) 0.2630(3) 0.6383(2) 0.040(2) Uani 1 1 d . . . . .
H02A H -0.150592 0.257701 0.657268 0.048 Uiso 1 1 calc R . . . .
H02B H -0.190099 0.243989 0.632261 0.048 Uiso 1 1 calc R . . . .
C021 C -0.1334(4) 0.3712(3) 0.7403(3) 0.053(3) Uani 1 1 d . . . . .
H02C H -0.169568 0.364420 0.730862 0.064 Uiso 1 1 calc R . . . .
H02D H -0.124080 0.353407 0.754338 0.064 Uiso 1 1 calc R . . . .
C022 C 0.0847(5) 0.2987(3) 0.49859(19) 0.041(2) Uani 1 1 d . . . . .
H022 H 0.122367 0.287296 0.494493 0.050 Uiso 1 1 calc R . . . .
C023 C 0.0468(5) 0.4531(3) 0.6190(2) 0.043(2) Uani 1 1 d . . . . .
H023 H 0.086258 0.450408 0.627080 0.052 Uiso 1 1 calc R . . . .
C024 C 0.6421(5) 0.3688(3) 0.7287(2) 0.059(3) Uani 1 1 d . . . . .
H02E H 0.646906 0.345122 0.736124 0.070 Uiso 1 1 calc R . . . .
H02F H 0.638072 0.384909 0.744660 0.070 Uiso 1 1 calc R . . . .
C025 C 0.0852(5) 0.3371(3) 0.4883(2) 0.059(3) Uani 1 1 d . . . . .
H02G H 0.092942 0.337632 0.468052 0.071 Uiso 1 1 calc R . . . .
H02H H 0.116409 0.349870 0.497789 0.071 Uiso 1 1 calc R . . . .
C026 C 0.5933(5) 0.3437(3) 0.6854(2) 0.044(2) Uani 1 1 d . . . . .
H026 H 0.602049 0.320588 0.693787 0.052 Uiso 1 1 calc R . . . .
C027 C 0.2141(5) 0.4829(2) 0.7474(2) 0.044(2) Uani 1 1 d . . . . .
H02I H 0.205332 0.463694 0.760330 0.052 Uiso 1 1 calc R . . . .
H02J H 0.245990 0.496644 0.755301 0.052 Uiso 1 1 calc R . . . .
C028 C -0.0703(4) 0.2960(2) 0.62690(19) 0.0301(19) Uani 1 1 d . . . . .
H028 H -0.040235 0.298561 0.612159 0.036 Uiso 1 1 calc R . . . .
C029 C 0.5365(6) 0.2513(4) 0.7332(3) 0.068(2) Uani 1 1 d . U . . .
H029 H 0.538139 0.252012 0.712415 0.082 Uiso 1 1 calc R . . . .
C02A C 0.0311(4) 0.4195(2) 0.6028(2) 0.036(2) Uani 1 1 d . . . . .
H02K H 0.057650 0.417441 0.586517 0.043 Uiso 1 1 calc R . . . .
C02B C 0.5113(5) 0.3290(3) 0.5511(2) 0.046(3) Uani 1 1 d . . . . .
H02L H 0.484147 0.309646 0.546799 0.055 Uiso 1 1 calc R . . . .
C02C C 0.6325(5) 0.4184(3) 0.6810(2) 0.050(3) Uani 1 1 d . . . . .
H02M H 0.626995 0.442658 0.674300 0.060 Uiso 1 1 calc R . . . .
C02E C -0.0970(5) 0.4017(3) 0.6964(3) 0.053(3) Uani 1 1 d . . . . .
H02N H -0.065874 0.402671 0.682332 0.064 Uiso 1 1 calc R . . . .
H02O H -0.133259 0.395700 0.686692 0.064 Uiso 1 1 calc R . . . .
C02F C -0.2207(4) 0.3069(3) 0.6087(2) 0.046(3) Uani 1 1 d . . . . .
H02P H -0.247754 0.288837 0.602200 0.056 Uiso 1 1 calc R . . . .
H02Q H -0.241288 0.329254 0.609051 0.056 Uiso 1 1 calc R . . . .
C02G C 0.0477(5) 0.4842(3) 0.5975(3) 0.056(3) Uani 1 1 d . . . . .
H02R H 0.061140 0.505646 0.606622 0.067 Uiso 1 1 calc R . . . .
H02S H 0.073779 0.478876 0.581782 0.067 Uiso 1 1 calc R . . . .
C02H C 0.1090(4) 0.4841(3) 0.7316(2) 0.047(3) Uani 1 1 d . . . . .
H02T H 0.074422 0.498881 0.729786 0.057 Uiso 1 1 calc R . . . .
H02U H 0.099805 0.464807 0.744381 0.057 Uiso 1 1 calc R . . . .
C02I C 0.5051(4) 0.4100(3) 0.7718(2) 0.046(3) Uani 1 1 d . . . . .
H02V H 0.538524 0.425344 0.768728 0.055 Uiso 1 1 calc R . . . .
H02W H 0.517255 0.385878 0.768141 0.055 Uiso 1 1 calc R . . . .
C02J C 0.3978(5) 0.4624(2) 0.65434(18) 0.037(2) Uani 1 1 d . . . . .
H02X H 0.356956 0.464068 0.647855 0.045 Uiso 1 1 calc R . . . .
C02K C -0.0465(5) 0.4465(2) 0.7267(3) 0.050(3) Uani 1 1 d . . . . .
H02Y H -0.014231 0.448686 0.713335 0.060 Uiso 1 1 calc R . . . .
HC H -0.051267 0.469072 0.736154 0.060 Uiso 1 1 calc R . . . .
C02L C 0.1739(5) 0.5366(2) 0.7235(3) 0.050(3) Uani 1 1 d . . . . .
H02Z H 0.139485 0.551461 0.721550 0.060 Uiso 1 1 calc R . . . .
HD H 0.205565 0.550757 0.731193 0.060 Uiso 1 1 calc R . . . .
C02M C 0.6962(5) 0.3792(3) 0.7105(3) 0.053(3) Uani 1 1 d . . . . .
H02 H 0.732120 0.377891 0.721950 0.064 Uiso 1 1 calc R . . . .
C02N C 0.5761(5) 0.3166(3) 0.5460(3) 0.058(3) Uani 1 1 d . . . . .
H6AA H 0.584438 0.296145 0.557629 0.069 Uiso 1 1 calc R . . . .
HE H 0.580967 0.309905 0.526236 0.069 Uiso 1 1 calc R . . . .
C02P C 0.4784(6) 0.2653(4) 0.7440(3) 0.070(2) Uani 1 1 d . U . . .
H7AA H 0.477301 0.290410 0.739161 0.084 Uiso 1 1 calc R . . . .
C02Q C 0.6467(5) 0.3551(3) 0.6668(2) 0.052(3) Uani 1 1 d . . . . .
H8AA H 0.651084 0.338910 0.650724 0.062 Uiso 1 1 calc R . . . .
C02R C 0.1139(4) 0.3477(2) 0.84705(18) 0.038(2) Uani 1 1 d . . . . .
H9AA H 0.114502 0.341913 0.867097 0.045 Uiso 1 1 calc R . . . .
HF H 0.090013 0.330326 0.837336 0.045 Uiso 1 1 calc R . . . .
C02S C -0.0320(4) 0.4186(2) 0.7483(2) 0.036(2) Uani 1 1 d . . . . .
H0BA H 0.004721 0.424488 0.758068 0.043 Uiso 1 1 calc R . . . .
C02T C -0.1542(5) 0.4353(3) 0.7324(4) 0.079(5) Uani 1 1 d . . . . .
H1BA H -0.158443 0.457907 0.741892 0.095 Uiso 1 1 calc R . . . .
HG H -0.190767 0.430046 0.722766 0.095 Uiso 1 1 calc R . . . .
C02U C 0.1760(4) 0.3470(2) 0.83531(19) 0.033(2) Uani 1 1 d . . . . .
H2BA H 0.193367 0.323559 0.838193 0.040 Uiso 1 1 calc R . . . .
C02V C 0.0149(5) 0.3537(3) 0.5264(2) 0.052(3) Uani 1 1 d . . . . .
H3BA H -0.022028 0.365262 0.530777 0.062 Uiso 1 1 calc R . . . .
HH H 0.045940 0.366245 0.536292 0.062 Uiso 1 1 calc R . . . .
C02W C 0.3856(5) 0.2570(3) 0.8528(2) 0.0495(17) Uani 1 1 d . U . . .
H4BA H 0.389873 0.238104 0.838753 0.059 Uiso 1 1 calc R . . . .
C02X C 0.0871(5) 0.3852(3) 0.8428(2) 0.042(2) Uani 1 1 d . . . . .
H5BA H 0.047147 0.385938 0.850501 0.051 Uiso 1 1 calc R . . . .
C02Y C -0.1681(5) 0.3091(3) 0.5884(2) 0.044(2) Uani 1 1 d . . . . .
H6BA H -0.182175 0.314564 0.569266 0.053 Uiso 1 1 calc R . . . .
C02Z C -0.1272(4) 0.3382(3) 0.5983(2) 0.044(2) Uani 1 1 d . . . . .
H7BA H -0.147942 0.360544 0.598150 0.053 Uiso 1 1 calc R . . . .
HI H -0.094315 0.340011 0.585282 0.053 Uiso 1 1 calc R . . . .
C030 C 0.6884(5) 0.4160(3) 0.6990(3) 0.054(3) Uani 1 1 d . . . . .
H03A H 0.722172 0.422251 0.687489 0.065 Uiso 1 1 calc R . . . .
H03B H 0.686006 0.432614 0.714614 0.065 Uiso 1 1 calc R . . . .
C031 C 0.3346(5) 0.2486(3) 0.8736(2) 0.0515(17) Uani 1 1 d . U . . .
H03C H 0.298460 0.246023 0.862912 0.062 Uiso 1 1 calc R . . . .
H03D H 0.342520 0.226379 0.883056 0.062 Uiso 1 1 calc R . . . .
C032 C 0.4083(4) 0.4937(2) 0.6746(2) 0.039(2) Uani 1 1 d . . . . .
H032 H 0.384137 0.491438 0.691706 0.046 Uiso 1 1 calc R . . . .
C033 C 0.4834(5) 0.4135(3) 0.8033(2) 0.050(3) Uani 1 1 d . . . . .
H033 H 0.515112 0.406805 0.816251 0.060 Uiso 1 1 calc R . . . .
C034 C 0.4439(5) 0.2618(3) 0.8700(2) 0.0538(17) Uani 1 1 d . U . . .
H03E H 0.453979 0.239765 0.879309 0.065 Uiso 1 1 calc R . . . .
H03F H 0.475599 0.267834 0.857111 0.065 Uiso 1 1 calc R . . . .
C035 C 0.3725(5) 0.2923(3) 0.8381(2) 0.0477(17) Uani 1 1 d . U . . .
H035 H 0.406519 0.298178 0.826257 0.057 Uiso 1 1 calc R . . . .
C036 C -0.1348(4) 0.2747(3) 0.58793(19) 0.040(2) Uani 1 1 d . . . . .
H03G H -0.101884 0.276552 0.574949 0.048 Uiso 1 1 calc R . . . .
H03H H -0.160350 0.255983 0.581243 0.048 Uiso 1 1 calc R . . . .
C037 C 0.4768(6) 0.2632(4) 0.7770(3) 0.068(2) Uani 1 1 d . U . . .
H037 H 0.438055 0.270754 0.783677 0.082 Uiso 1 1 calc R . . . .
C038 C -0.1121(4) 0.2657(2) 0.61803(18) 0.0303(19) Uani 1 1 d . . . . .
H038 H -0.090710 0.243247 0.617658 0.036 Uiso 1 1 calc R . . . .
C039 C 0.4993(6) 0.3609(3) 0.5308(2) 0.060(3) Uani 1 1 d . . . . .
H03I H 0.504210 0.353429 0.511264 0.073 Uiso 1 1 calc R . . . .
H03J H 0.459156 0.368890 0.533207 0.073 Uiso 1 1 calc R . . . .
C03A C 0.3930(6) 0.5274(3) 0.6584(3) 0.057(3) Uani 1 1 d . . . . .
H03K H 0.351821 0.526833 0.653165 0.068 Uiso 1 1 calc R . . . .
H03L H 0.399146 0.547612 0.670662 0.068 Uiso 1 1 calc R . . . .
C03B C 0.6374(6) 0.3935(3) 0.6559(2) 0.059(3) Uani 1 1 d . . . . .
H03M H 0.670276 0.400382 0.644003 0.071 Uiso 1 1 calc R . . . .
H03N H 0.601911 0.394680 0.644557 0.071 Uiso 1 1 calc R . . . .
C03C C 0.5933(6) 0.2392(3) 0.7882(3) 0.070(2) Uani 1 1 d . U . . .
H03O H 0.592147 0.238764 0.808783 0.083 Uiso 1 1 calc R . . . .
H03P H 0.632143 0.231590 0.782355 0.083 Uiso 1 1 calc R . . . .
C03D C 0.5329(6) 0.4015(3) 0.5684(2) 0.054(3) Uani 1 1 d . . . . .
H03Q H 0.559448 0.420706 0.572931 0.065 Uiso 1 1 calc R . . . .
H03R H 0.493080 0.409980 0.571189 0.065 Uiso 1 1 calc R . . . .
C03E C 0.3160(5) 0.3123(3) 0.8806(2) 0.0509(17) Uani 1 1 d . U . . .
H03S H 0.311648 0.330933 0.894514 0.061 Uiso 1 1 calc R . . . .
H03T H 0.279431 0.310609 0.870084 0.061 Uiso 1 1 calc R . . . .
C03F C 0.0034(5) 0.4598(3) 0.6432(2) 0.052(3) Uani 1 1 d . . . . .
H03U H 0.003708 0.439996 0.656325 0.063 Uiso 1 1 calc R . . . .
H03V H 0.014513 0.480856 0.653598 0.063 Uiso 1 1 calc R . . . .
C03G C 0.2123(5) 0.3749(3) 0.8509(2) 0.044(2) Uani 1 1 d . . . . .
H03W H 0.213400 0.369219 0.870940 0.053 Uiso 1 1 calc R . . . .
H03X H 0.252334 0.374317 0.843807 0.053 Uiso 1 1 calc R . . . .
C03H C -0.0217(7) 0.3335(4) 0.4786(3) 0.080(4) Uani 1 1 d . . . . .
H03Y H -0.059775 0.344322 0.481607 0.096 Uiso 1 1 calc R . . . .
HJ H -0.013621 0.333922 0.458347 0.096 Uiso 1 1 calc R . . . .
C03I C -0.0234(5) 0.2959(4) 0.4886(2) 0.054(3) Uani 1 1 d . . . . .
H03Z H -0.054380 0.282939 0.478613 0.065 Uiso 1 1 calc R . . . .
C03J C 0.1262(5) 0.4122(3) 0.8581(2) 0.048(3) Uani 1 1 d . . . . .
H03 H 0.109769 0.435573 0.855691 0.058 Uiso 1 1 calc R . . . .
HK H 0.126555 0.406903 0.878287 0.058 Uiso 1 1 calc R . . . .
C03K C -0.0756(5) 0.4313(3) 0.6155(3) 0.052(3) Uani 1 1 d . . . . .
H8BA H -0.114819 0.434063 0.607824 0.062 Uiso 1 1 calc R . . . .
HL H -0.075990 0.411623 0.628700 0.062 Uiso 1 1 calc R . . . .
C03L C 0.5410(7) 0.3912(3) 0.5370(3) 0.069(4) Uani 1 1 d . . . . .
H9BA H 0.533712 0.411275 0.524405 0.083 Uiso 1 1 calc R . . . .
C03M C 0.4369(5) 0.4646(3) 0.6278(2) 0.045(3) Uani 1 1 d . . . . .
H0CA H 0.430128 0.444278 0.615349 0.054 Uiso 1 1 calc R . . . .
C03N C 0.5024(5) 0.4671(3) 0.6361(3) 0.060(3) Uani 1 1 d . . . . .
H1CA H 0.514278 0.445535 0.645499 0.072 Uiso 1 1 calc R . . . .
HM H 0.525995 0.469713 0.619048 0.072 Uiso 1 1 calc R . . . .
C03O C 0.4364(6) 0.4587(2) 0.7579(2) 0.050(3) Uani 1 1 d . . . . .
H2CA H 0.469460 0.474402 0.754858 0.060 Uiso 1 1 calc R . . . .
HN H 0.405281 0.465425 0.744963 0.060 Uiso 1 1 calc R . . . .
C03P C 0.2685(8) 0.3045(4) 0.4720(3) 0.110(3) Uani 1 1 d D U . . .
H3CA H 0.235584 0.288742 0.476255 0.131 Uiso 1 1 calc R . . . .
C03Q C -0.1412(5) 0.4065(3) 0.7545(3) 0.061(3) Uani 1 1 d . . . . .
H4CA H -0.173244 0.405207 0.768342 0.074 Uiso 1 1 calc R . . . .
C03R C -0.1033(5) 0.4373(3) 0.7104(3) 0.059(3) Uani 1 1 d . . . . .
H5CA H -0.111732 0.455496 0.696193 0.071 Uiso 1 1 calc R . . . .
C03S C 0.0340(5) 0.2792(3) 0.4833(2) 0.057(3) Uani 1 1 d . . . . .
H6CA H 0.041625 0.278953 0.463075 0.068 Uiso 1 1 calc R . . . .
HO H 0.032817 0.254889 0.489820 0.068 Uiso 1 1 calc R . . . .
C03T C 0.0260(6) 0.3554(4) 0.4943(2) 0.066(4) Uani 1 1 d . . . . .
H7CA H 0.026411 0.379839 0.487646 0.080 Uiso 1 1 calc R . . . .
C03U C 0.4150(6) 0.4620(3) 0.7885(2) 0.057(3) Uani 1 1 d . . . . .
H8CA H 0.403325 0.486532 0.792026 0.069 Uiso 1 1 calc R . . . .
C03V C 0.4753(5) 0.4950(3) 0.6824(2) 0.054(3) Uani 1 1 d . . . . .
H9CA H 0.482559 0.515032 0.694806 0.065 Uiso 1 1 calc R . . . .
HP H 0.485945 0.473738 0.692643 0.065 Uiso 1 1 calc R . . . .
C03W C 0.3652(5) 0.3222(3) 0.8601(2) 0.0484(17) Uani 1 1 d . U . . .
H0DA H 0.355708 0.344364 0.850438 0.058 Uiso 1 1 calc R . . . .
C03X C -0.0326(6) 0.4551(3) 0.5703(3) 0.062(3) Uani 1 1 d . . . . .
H1DA H -0.071449 0.457764 0.562145 0.074 Uiso 1 1 calc R . . . .
HQ H -0.004902 0.450723 0.555077 0.074 Uiso 1 1 calc R . . . .
C03Y C 0.6998(5) 0.3532(4) 0.6854(3) 0.075(4) Uani 1 1 d . . . . .
H2DA H 0.734407 0.358439 0.674224 0.090 Uiso 1 1 calc R . . . .
HR H 0.703769 0.329381 0.692733 0.090 Uiso 1 1 calc R . . . .
C03Z C -0.0152(5) 0.4888(3) 0.5868(3) 0.057(3) Uani 1 1 d . . . . .
H3DA H -0.016188 0.508798 0.573658 0.068 Uiso 1 1 calc R . . . .
C040 C 0.6183(5) 0.3455(4) 0.5531(3) 0.067(4) Uani 1 1 d . . . . .
H040 H 0.658795 0.337407 0.550500 0.081 Uiso 1 1 calc R . . . .
C041 C 0.5491(7) 0.2164(4) 0.7438(3) 0.074(2) Uani 1 1 d . U . . .
H04A H 0.587880 0.209584 0.737216 0.088 Uiso 1 1 calc R . . . .
H04B H 0.521097 0.200065 0.735614 0.088 Uiso 1 1 calc R . . . .
C042 C 0.3270(5) 0.2777(3) 0.8958(2) 0.0529(17) Uani 1 1 d . U . . .
H042 H 0.294461 0.272079 0.908694 0.063 Uiso 1 1 calc R . . . .
C043 C -0.0576(5) 0.4643(3) 0.6307(3) 0.055(3) Uani 1 1 d . . . . .
H043 H -0.085485 0.468793 0.646096 0.066 Uiso 1 1 calc R . . . .
C044 C -0.0321(4) 0.4240(3) 0.5915(2) 0.043(2) Uani 1 1 d . . . . .
H044 H -0.043821 0.402358 0.581634 0.052 Uiso 1 1 calc R . . . .
C045 C 0.4366(5) 0.2914(3) 0.8925(2) 0.0542(18) Uani 1 1 d . U . . .
H045 H 0.472895 0.293918 0.903497 0.065 Uiso 1 1 calc R . . . .
C046 C 0.4211(6) 0.4999(3) 0.6122(2) 0.058(3) Uani 1 1 d . . . . .
H04C H 0.445569 0.502461 0.595438 0.070 Uiso 1 1 calc R . . . .
H04D H 0.380423 0.499134 0.606021 0.070 Uiso 1 1 calc R . . . .
C047 C 0.5134(6) 0.4983(3) 0.6556(3) 0.059(3) Uani 1 1 d . . . . .
H047 H 0.554990 0.499432 0.660840 0.071 Uiso 1 1 calc R . . . .
C048 C 0.1879(5) 0.4118(3) 0.8472(2) 0.042(2) Uani 1 1 d . . . . .
H048 H 0.212071 0.429056 0.857400 0.051 Uiso 1 1 calc R . . . .
C04A C 0.6059(6) 0.3773(4) 0.5340(3) 0.082(5) Uani 1 1 d . . . . .
H04E H 0.612919 0.370660 0.514367 0.098 Uiso 1 1 calc R . . . .
H04F H 0.632940 0.396137 0.538738 0.098 Uiso 1 1 calc R . . . .
C04C C 0.4230(5) 0.3261(3) 0.8767(2) 0.0552(18) Uani 1 1 d . U . . .
H04G H 0.419667 0.345309 0.890205 0.066 Uiso 1 1 calc R . . . .
H04H H 0.454825 0.331563 0.863713 0.066 Uiso 1 1 calc R . . . .
C04E C -0.0581(6) 0.4958(3) 0.6104(3) 0.069(4) Uani 1 1 d . . . . .
H04I H -0.097248 0.499090 0.602721 0.083 Uiso 1 1 calc R . . . .
H04J H -0.047082 0.517080 0.620538 0.083 Uiso 1 1 calc R . . . .
C04F C 0.4302(6) 0.5316(3) 0.6317(3) 0.059(3) Uani 1 1 d . . . . .
H04K H 0.419652 0.553434 0.621810 0.071 Uiso 1 1 calc R . . . .
C04G C 0.5841(6) 0.2761(4) 0.7467(3) 0.073(2) Uani 1 1 d . U . . .
H04L H 0.622560 0.268847 0.739983 0.088 Uiso 1 1 calc R . . . .
H04M H 0.577385 0.300033 0.740264 0.088 Uiso 1 1 calc R . . . .
C04H C 0.3850(5) 0.2830(3) 0.9126(2) 0.0576(18) Uani 1 1 d . U . . .
H04N H 0.380080 0.302282 0.925979 0.069 Uiso 1 1 calc R . . . .
H04O H 0.393785 0.261825 0.923317 0.069 Uiso 1 1 calc R . . . .
C04I C 0.3172(7) 0.2856(5) 0.4558(4) 0.112(3) Uani 1 1 d D U . . .
H04P H 0.329999 0.265507 0.466949 0.135 Uiso 1 1 calc R . . . .
H04Q H 0.301050 0.276606 0.438185 0.135 Uiso 1 1 calc R . . . .
C04K C 0.3704(8) 0.3081(4) 0.4489(3) 0.108(3) Uani 1 1 d D U . . .
H04R H 0.400646 0.294879 0.438654 0.130 Uiso 1 1 calc R . . . .
C04L C 0.5473(6) 0.2127(4) 0.7766(3) 0.072(2) Uani 1 1 d . U . . .
H04S H 0.555559 0.188472 0.782683 0.086 Uiso 1 1 calc R . . . .
C04N C 0.6085(5) 0.3584(4) 0.5841(3) 0.071(4) Uani 1 1 d . . . . .
H04T H 0.635666 0.377396 0.588351 0.085 Uiso 1 1 calc R . . . .
H04U H 0.616444 0.339148 0.597179 0.085 Uiso 1 1 calc R . . . .
C04R C 0.5840(6) 0.2756(4) 0.7785(3) 0.072(2) Uani 1 1 d . U . . .
H04V H 0.614167 0.291359 0.786174 0.086 Uiso 1 1 calc R . . . .
C04S C 0.4649(5) 0.4518(3) 0.8091(2) 0.057(3) Uani 1 1 d . . . . .
H04W H 0.498164 0.467466 0.806410 0.069 Uiso 1 1 calc R . . . .
H04X H 0.451453 0.454163 0.828539 0.069 Uiso 1 1 calc R . . . .
C04T C 0.3921(8) 0.3212(5) 0.4779(3) 0.110(3) Uani 1 1 d D U . . .
H04Y H 0.401749 0.301018 0.489631 0.132 Uiso 1 1 calc R . . . .
HS H 0.427739 0.334843 0.475193 0.132 Uiso 1 1 calc R . . . .
C04W C -0.0825(5) 0.4170(3) 0.7697(3) 0.061(3) Uani 1 1 d . . . . .
H04Z H -0.087133 0.439801 0.778748 0.073 Uiso 1 1 calc R . . . .
HT H -0.073511 0.399768 0.784335 0.073 Uiso 1 1 calc R . . . .
C04Y C 0.4875(7) 0.2249(4) 0.7863(3) 0.085(4) Uani 1 1 d . U . . .
H04 H 0.484965 0.223250 0.806788 0.102 Uiso 1 1 calc R . . . .
HU H 0.457477 0.209764 0.778200 0.102 Uiso 1 1 calc R . . . .
C04Z C 0.5212(6) 0.2881(4) 0.7873(3) 0.074(2) Uani 1 1 d . U . . .
H4DA H 0.518847 0.289882 0.807773 0.088 Uiso 1 1 calc R . . . .
HV H 0.513760 0.311296 0.779338 0.088 Uiso 1 1 calc R . . . .
C5 C 0.2999(7) 0.4189(4) 0.5967(4) 0.109(3) Uani 1 1 d D U . . .
H5 H 0.328994 0.415096 0.611722 0.130 Uiso 1 1 calc R . . . .
C7 C 0.2426(8) 0.4647(5) 0.5555(4) 0.112(3) Uani 1 1 d D U . . .
H7A H 0.215091 0.470959 0.540617 0.134 Uiso 1 1 calc R . . . .
H7B H 0.263907 0.485928 0.560721 0.134 Uiso 1 1 calc R . . . .
C11 C 0.3279(8) 0.4323(5) 0.5690(3) 0.113(3) Uani 1 1 d D U . . .
H11A H 0.347272 0.454525 0.572912 0.135 Uiso 1 1 calc R . . . .
H11B H 0.357931 0.415559 0.563293 0.135 Uiso 1 1 calc R . . . .
C12 C 0.2664(7) 0.3840(4) 0.5886(4) 0.115(3) Uani 1 1 d D U . . .
H12 H 0.298271 0.370198 0.580114 0.138 Uiso 1 1 calc R . . A 1
C14 C 0.2591(8) 0.4497(5) 0.6032(4) 0.114(3) Uani 1 1 d D U . . .
H14A H 0.281171 0.471593 0.602630 0.137 Uiso 1 1 calc R . . . .
H14B H 0.243235 0.447040 0.622220 0.137 Uiso 1 1 calc R . . . .
C15 C 0.1858(8) 0.4140(4) 0.5782(4) 0.115(3) Uani 1 1 d D U . . .
H15A H 0.149315 0.415221 0.567600 0.138 Uiso 1 1 calc R . . . .
H15B H 0.175935 0.405494 0.597004 0.138 Uiso 1 1 calc R . . . .
C16 C 0.2859(7) 0.4376(4) 0.5440(4) 0.115(3) Uani 1 1 d D U . . .
H16 H 0.306064 0.445838 0.526855 0.138 Uiso 1 1 calc R . . . .
C17 C 0.2531(8) 0.4030(4) 0.5394(4) 0.113(3) Uani 1 1 d D U . . .
H17A H 0.223428 0.407127 0.524990 0.136 Uiso 1 1 calc R . . . .
H17B H 0.280822 0.386189 0.531495 0.136 Uiso 1 1 calc R . . . .
C19 C 0.2234(7) 0.3854(5) 0.5641(3) 0.115(3) Uani 1 1 d D U . . .
H19 H 0.203085 0.363244 0.559849 0.139 Uiso 1 1 calc R . . . .
C21 C 0.2078(8) 0.4516(4) 0.5816(3) 0.113(3) Uani 1 1 d D U . . .
H21 H 0.176816 0.467996 0.587374 0.136 Uiso 1 1 calc R . . . .
C51 C 0.3472(7) 0.3439(4) 0.4933(4) 0.109(3) Uani 1 1 d D U . . .
H51 H 0.363354 0.353700 0.510926 0.131 Uiso 1 1 calc R . . . .
C80 C 0.3426(8) 0.3378(4) 0.4304(4) 0.112(3) Uani 1 1 d D U . . .
H80A H 0.373878 0.352645 0.423118 0.134 Uiso 1 1 calc R . . . .
H80B H 0.323427 0.326924 0.414187 0.134 Uiso 1 1 calc R . . . .
C162 C 0.2499(8) 0.3351(4) 0.4539(4) 0.111(3) Uani 1 1 d D U . . .
H16A H 0.219732 0.348031 0.464027 0.133 Uiso 1 1 calc R . . . .
H16B H 0.232183 0.325809 0.436734 0.133 Uiso 1 1 calc R . . . .
C20 C 0.2983(7) 0.3611(4) 0.4454(3) 0.111(3) Uani 1 1 d D U . . .
H20 H 0.284083 0.380626 0.433608 0.134 Uiso 1 1 calc R . . . .
C57 C 0.3305(9) 0.3733(4) 0.4721(3) 0.112(3) Uani 1 1 d D U . . .
H57A H 0.305872 0.390286 0.481868 0.134 Uiso 1 1 calc R . . . .
H57B H 0.366093 0.385390 0.466408 0.134 Uiso 1 1 calc R . . . .
C134 C 0.2958(8) 0.3201(5) 0.4991(4) 0.110(3) Uani 1 1 d D U . . .
H134 H 0.265623 0.333959 0.508918 0.132 Uiso 1 1 calc R . . . .
C0AA C 0.4947(6) 0.5328(4) 0.6410(3) 0.072(4) Uani 1 1 d . . . . .
H0AB H 0.500344 0.552403 0.653956 0.087 Uiso 1 1 calc R . . . .
H0AC H 0.519343 0.536782 0.624513 0.087 Uiso 1 1 calc R . . . .
AgA Ag 0.22472(8) 0.27754(5) 0.55131(4) 0.0285(4) Uani 0.4232 1 d . . P A 1
S1 S 0.2523(2) 0.35920(15) 0.62032(15) 0.0255(19) Uani 0.448(14) 1 d . . P A 1
Ag1B Ag 0.26390(7) 0.27806(13) 0.59685(7) 0.0252(8) Uani 0.497(10) 1 d . . P A
2
Ag1A Ag 0.26327(7) 0.29375(13) 0.60572(8) 0.0285(9) Uani 0.503(10) 1 d . . P A
1

loop_
_atom_site_aniso_label
_atom_site_aniso_U_11
_atom_site_aniso_U_22
_atom_site_aniso_U_33
_atom_site_aniso_U_23
_atom_site_aniso_U_13
_atom_site_aniso_U_12
Ag01 0.0168(3) 0.0210(2) 0.0163(2) -0.00105(18) -0.0002(2) -0.0014(2)
Ag02 0.0172(3) 0.0245(2) 0.0176(3) -0.00152(19) 0.0014(2) -0.0023(2)
Ag03 0.0165(3) 0.0271(3) 0.0180(3) -0.0036(2) -0.0015(2) -0.0011(2)
Ag04 0.0225(3) 0.0248(3) 0.0197(3) -0.0023(2) 0.0038(2) -0.0007(2)
Ag05 0.0261(3) 0.0226(3) 0.0225(3) -0.0009(2) -0.0058(2) 0.0008(2)
Ag06 0.0244(3) 0.0273(3) 0.0210(3) 0.0007(2) 0.0048(2) -0.0041(2)
Ag07 0.0190(3) 0.0292(3) 0.0296(3) -0.0039(2) -0.0048(2) -0.0004(2)
Ag08 0.0341(4) 0.0246(3) 0.0272(3) 0.0007(2) -0.0133(3) -0.0010(3)
Ag09 0.0371(4) 0.0269(3) 0.0216(3) 0.0006(2) 0.0088(2) -0.0037(3)
Ag0A 0.0340(4) 0.0293(3) 0.0175(3) 0.0017(2) -0.0009(2) -0.0050(3)
Ag0B 0.0211(3) 0.0496(4) 0.0227(3) -0.0126(3) -0.0033(2) 0.0031(3)
Ag0C 0.0228(3) 0.0353(3) 0.0344(3) -0.0040(2) 0.0052(3) -0.0047(3)
Ag0D 0.0240(3) 0.0374(3) 0.0345(3) -0.0026(2) -0.0040(3) 0.0049(3)
Ag0E 0.0308(4) 0.0324(3) 0.0344(3) -0.0077(2) 0.0061(3) -0.0078(3)
Ag0F 0.0283(3) 0.0468(3) 0.0271(3) 0.0151(3) -0.0073(3) -0.0119(3)
Ag0G 0.0320(4) 0.0425(3) 0.0334(3) -0.0092(3) -0.0018(3) -0.0032(3)
Ag0H 0.0313(4) 0.0497(4) 0.0326(4) -0.0105(3) 0.0014(3) -0.0035(3)
Ag0I 0.0174(3) 0.0510(4) 0.0552(4) -0.0265(3) 0.0015(3) -0.0048(3)
Ag0J 0.0446(4) 0.0324(3) 0.0339(3) 0.0014(2) 0.0119(3) -0.0009(3)
Ag0K 0.0427(4) 0.0611(4) 0.0231(3) -0.0030(3) -0.0053(3) -0.0136(4)
Ag0L 0.0479(5) 0.0330(3) 0.0427(4) 0.0021(3) 0.0246(3) 0.0022(3)
Ag0M 0.0664(5) 0.0342(3) 0.0320(4) -0.0047(3) -0.0137(3) 0.0034(3)
Ag0N 0.0242(4) 0.0843(5) 0.0284(3) -0.0125(3) -0.0056(3) -0.0013(4)
Ag0O 0.0917(7) 0.0253(3) 0.0382(4) 0.0050(3) -0.0345(4) -0.0107(4)
AgB 0.0350(7) 0.0555(8) 0.0330(8) -0.0024(6) -0.0006(6) -0.0017(7)
Cl00 0.0238(10) 0.0408(10) 0.0292(10) 0.0054(8) -0.0065(8) -0.0036(9)
Cl1 0.0260(10) 0.0304(9) 0.0299(10) -0.0086(7) -0.0006(8) 0.0004(8)
S00T 0.0207(10) 0.0248(9) 0.0217(9) -0.0041(7) -0.0017(7) -0.0023(8)
S00U 0.0270(11) 0.0310(10) 0.0252(10) 0.0010(7) -0.0017(8) -0.0007(9)
S00V 0.0258(11) 0.0349(10) 0.0182(9) 0.0020(7) -0.0009(8) -0.0006(9)
S00W 0.0241(11) 0.0384(11) 0.0265(10) 0.0005(8) -0.0060(8) -0.0022(9)
S00X 0.0307(11) 0.0380(10) 0.0205(9) 0.0011(8) -0.0031(8) -0.0053(9)
S00Y 0.0207(11) 0.0366(10) 0.0320(11) 0.0050(8) -0.0031(8) -0.0016(9)
S00Z 0.0246(11) 0.0236(9) 0.0344(11) -0.0016(7) 0.0024(8) -0.0008(8)
S010 0.0435(14) 0.0432(11) 0.0245(10) -0.0050(8) -0.0043(9) -0.0075(11)
S011 0.0234(11) 0.0350(10) 0.0259(10) -0.0071(8) 0.0017(8) 0.0017(9)
S012 0.0297(12) 0.0347(10) 0.0273(11) -0.0046(8) 0.0057(9) -0.0069(9)
S013 0.0218(11) 0.0369(10) 0.0273(10) -0.0022(8) 0.0004(8) -0.0018(9)
S014 0.0301(12) 0.0396(11) 0.0230(10) -0.0013(8) 0.0034(8) -0.0077(9)
S015 0.0374(15) 0.0762(18) 0.0377(13) -0.0015(12) -0.0188(11) 0.0040(14)
S0 0.066(3) 0.048(3) 0.027(3) 0.009(3) -0.008(2) -0.014(3)
C018 0.032(5) 0.023(4) 0.024(4) -0.006(3) 0.009(4) 0.000(4)
C019 0.037(6) 0.028(4) 0.052(6) -0.011(4) 0.017(5) -0.009(4)
C01A 0.022(5) 0.034(5) 0.051(6) 0.009(4) -0.007(4) -0.003(4)
C01B 0.025(5) 0.037(5) 0.041(5) -0.007(4) 0.000(4) 0.000(4)
C01C 0.024(4) 0.026(4) 0.022(4) -0.003(3) 0.002(3) -0.001(3)
C01D 0.042(6) 0.031(4) 0.022(4) -0.009(3) 0.005(4) -0.013(4)
C01E 0.036(6) 0.033(5) 0.065(7) -0.001(4) -0.007(5) 0.003(4)
C01F 0.019(4) 0.025(4) 0.036(5) -0.006(3) 0.005(3) -0.005(3)
C01G 0.025(5) 0.058(6) 0.048(6) -0.016(5) 0.001(4) 0.004(5)
C01H 0.022(5) 0.032(4) 0.033(5) 0.005(3) 0.002(4) 0.008(4)
C01I 0.033(5) 0.042(5) 0.042(6) -0.009(4) -0.005(4) 0.008(4)
C01J 0.025(5) 0.052(5) 0.024(4) 0.000(4) 0.003(4) -0.015(4)
C01K 0.023(5) 0.035(5) 0.057(6) -0.012(4) 0.001(4) 0.007(4)
C01L 0.025(5) 0.054(6) 0.042(6) -0.002(4) 0.010(4) -0.010(5)
C01M 0.032(6) 0.031(5) 0.062(7) 0.003(4) 0.007(5) -0.003(4)
C01N 0.022(5) 0.053(6) 0.047(6) -0.014(5) 0.010(4) -0.008(4)
C01O 0.046(6) 0.030(5) 0.054(6) -0.014(4) 0.012(5) 0.000(5)
C01P 0.043(6) 0.063(6) 0.032(5) -0.005(4) 0.012(5) -0.018(5)
C01Q 0.026(5) 0.036(4) 0.021(4) -0.013(3) 0.001(3) 0.004(4)
C01R 0.027(5) 0.093(8) 0.033(6) -0.012(5) -0.003(4) -0.002(6)
C01S 0.028(5) 0.054(5) 0.018(4) -0.002(4) -0.004(4) -0.002(4)
C01T 0.029(5) 0.030(4) 0.067(7) -0.008(4) -0.006(5) 0.002(4)
C01U 0.039(6) 0.061(6) 0.016(4) -0.002(4) -0.003(4) 0.001(5)
C01V 0.037(5) 0.037(5) 0.027(5) -0.010(4) 0.001(4) 0.010(4)
C01W 0.045(6) 0.035(5) 0.035(5) -0.013(4) -0.007(4) 0.007(4)
C01X 0.041(6) 0.053(5) 0.020(4) -0.004(4) 0.005(4) -0.002(5)
C01Y 0.048(7) 0.053(6) 0.043(6) -0.011(5) 0.006(5) -0.008(5)
C01Z 0.035(6) 0.036(5) 0.056(6) -0.012(4) 0.013(5) -0.001(4)
C020 0.030(5) 0.049(5) 0.041(6) 0.007(4) 0.001(4) -0.020(5)
C021 0.018(5) 0.040(5) 0.101(10) -0.004(6) 0.006(5) 0.002(4)
C022 0.041(6) 0.063(6) 0.020(5) -0.001(4) 0.001(4) -0.004(5)
C023 0.030(6) 0.050(6) 0.050(6) 0.002(5) -0.013(5) 0.004(5)
C024 0.047(7) 0.083(8) 0.046(7) -0.005(6) -0.008(5) -0.032(7)
C025 0.067(8) 0.083(8) 0.026(5) 0.021(5) -0.006(5) -0.008(7)
C026 0.044(6) 0.044(5) 0.043(6) -0.006(4) 0.007(5) -0.013(5)
C027 0.046(6) 0.034(5) 0.050(6) -0.017(4) 0.007(5) -0.004(5)
C028 0.017(4) 0.040(5) 0.033(5) 0.012(4) -0.007(4) -0.008(4)
C029 0.063(4) 0.081(4) 0.060(4) -0.005(3) -0.006(3) 0.008(3)
C02A 0.037(6) 0.037(5) 0.033(5) 0.000(4) -0.006(4) 0.004(4)
C02B 0.039(6) 0.059(6) 0.040(6) -0.011(5) 0.008(5) -0.019(5)
C02C 0.051(7) 0.045(6) 0.053(7) -0.006(5) -0.009(5) -0.002(5)
C02E 0.044(7) 0.043(5) 0.072(8) -0.003(5) -0.035(6) -0.001(5)
C02F 0.018(5) 0.059(6) 0.063(7) 0.003(5) -0.004(5) -0.002(5)
C02G 0.057(8) 0.035(5) 0.075(8) 0.010(5) -0.016(6) 0.014(5)
C02H 0.031(6) 0.044(5) 0.068(7) -0.017(5) 0.021(5) -0.002(5)
C02I 0.026(5) 0.069(7) 0.042(6) -0.027(5) 0.009(4) -0.022(5)
C02J 0.042(6) 0.050(5) 0.020(4) 0.002(4) -0.004(4) -0.018(5)
C02K 0.033(6) 0.030(5) 0.087(9) -0.004(5) -0.028(6) 0.000(4)
C02L 0.045(7) 0.028(5) 0.076(8) -0.015(5) 0.004(6) 0.008(5)
C02M 0.030(6) 0.062(7) 0.067(8) -0.013(6) 0.000(5) -0.004(5)
C02N 0.038(6) 0.079(8) 0.055(7) -0.019(6) 0.018(5) 0.000(6)
C02P 0.065(4) 0.082(4) 0.063(4) -0.005(3) -0.009(3) 0.008(3)
C02Q 0.029(6) 0.068(7) 0.058(7) -0.024(6) 0.015(5) -0.004(5)
C02R 0.047(6) 0.048(5) 0.019(4) -0.003(4) 0.005(4) 0.007(5)
C02S 0.023(5) 0.039(5) 0.046(6) -0.005(4) 0.000(4) 0.005(4)
C02T 0.033(7) 0.057(7) 0.148(15) -0.016(8) -0.007(8) 0.014(6)
C02U 0.030(5) 0.037(5) 0.033(5) -0.009(4) -0.004(4) 0.012(4)
C02V 0.053(7) 0.063(7) 0.039(6) -0.003(5) -0.012(5) 0.022(6)
C02W 0.053(3) 0.060(3) 0.036(3) 0.004(3) -0.002(3) 0.005(3)
C02X 0.034(6) 0.051(6) 0.041(6) -0.010(4) 0.011(4) 0.015(5)
C02Y 0.038(6) 0.063(6) 0.033(5) 0.014(4) -0.007(4) 0.002(5)
C02Z 0.031(5) 0.056(6) 0.045(6) 0.017(5) -0.001(4) -0.007(5)
C030 0.035(6) 0.063(7) 0.064(8) -0.018(6) 0.002(5) -0.017(5)
C031 0.053(3) 0.062(3) 0.040(3) 0.005(3) -0.003(3) 0.006(3)
C032 0.038(6) 0.040(5) 0.038(5) 0.002(4) 0.000(4) -0.013(4)
C033 0.034(6) 0.085(8) 0.031(5) -0.016(5) -0.006(4) -0.016(6)
C034 0.053(3) 0.066(3) 0.041(3) 0.005(3) -0.005(3) 0.009(3)
C035 0.048(3) 0.060(3) 0.035(3) 0.004(3) -0.006(3) 0.004(3)
C036 0.027(5) 0.068(6) 0.026(5) 0.003(4) -0.001(4) -0.009(5)
C037 0.059(4) 0.084(4) 0.062(4) -0.012(3) -0.003(3) 0.011(3)
C038 0.026(5) 0.035(4) 0.029(5) 0.001(3) -0.005(4) -0.005(4)
C039 0.059(8) 0.094(9) 0.028(5) 0.000(5) 0.006(5) -0.020(7)
C03A 0.067(8) 0.041(6) 0.063(8) 0.003(5) -0.020(6) -0.014(6)
C03B 0.074(9) 0.066(7) 0.036(6) -0.006(5) 0.026(6) -0.040(7)
C03C 0.064(4) 0.081(4) 0.064(4) -0.005(3) -0.007(3) 0.009(3)
C03D 0.065(8) 0.052(6) 0.047(6) 0.003(5) 0.023(6) -0.026(6)
C03E 0.054(3) 0.063(3) 0.036(3) 0.004(3) 0.000(3) 0.005(3)
C03F 0.046(7) 0.056(6) 0.055(7) -0.016(5) -0.012(5) 0.007(5)
C03G 0.044(6) 0.056(6) 0.033(5) -0.019(4) -0.008(4) 0.009(5)
C03H 0.075(10) 0.123(12) 0.043(7) 0.017(7) -0.026(7) -0.003(9)
C03I 0.036(6) 0.106(9) 0.021(5) -0.004(5) -0.012(4) -0.003(6)
C03J 0.065(8) 0.051(6) 0.029(5) -0.011(4) 0.003(5) 0.022(6)
C03K 0.031(6) 0.058(6) 0.066(8) -0.006(5) -0.011(5) 0.010(5)
C03L 0.097(11) 0.059(7) 0.053(7) 0.000(5) 0.031(7) -0.032(7)
C03M 0.044(6) 0.061(6) 0.030(5) 0.000(4) -0.002(4) -0.013(5)
C03N 0.037(6) 0.077(8) 0.067(8) -0.016(6) 0.007(6) -0.022(6)
C03O 0.077(8) 0.032(5) 0.041(6) -0.005(4) 0.018(6) -0.016(5)
C03P 0.119(4) 0.110(4) 0.100(4) -0.005(4) 0.001(4) 0.000(4)
C03Q 0.033(6) 0.054(6) 0.096(10) -0.002(6) 0.021(6) 0.013(5)
C03R 0.042(7) 0.042(6) 0.092(10) 0.011(6) -0.033(7) 0.010(5)
C03S 0.055(7) 0.094(9) 0.021(5) -0.003(5) -0.014(5) -0.010(7)
C03T 0.078(9) 0.080(8) 0.041(7) 0.023(6) -0.014(6) 0.028(7)
C03U 0.089(10) 0.031(5) 0.053(7) -0.016(4) 0.029(7) -0.016(6)
C03V 0.052(7) 0.071(7) 0.039(6) -0.006(5) -0.009(5) -0.018(6)
C03W 0.050(3) 0.061(3) 0.034(3) 0.006(3) -0.005(3) 0.005(3)
C03X 0.058(8) 0.065(7) 0.063(8) 0.010(6) -0.025(6) 0.016(6)
C03Y 0.024(6) 0.090(10) 0.111(12) -0.035(9) 0.008(7) 0.010(6)
C03Z 0.063(8) 0.035(5) 0.072(8) 0.006(5) -0.016(6) 0.008(5)
C040 0.039(7) 0.115(11) 0.048(7) -0.008(7) 0.025(6) -0.025(7)
C041 0.072(4) 0.081(4) 0.069(4) -0.010(3) -0.007(3) 0.010(4)
C042 0.056(3) 0.064(3) 0.039(3) 0.005(3) -0.003(3) 0.005(3)
C043 0.034(6) 0.072(7) 0.060(7) -0.013(6) 0.001(5) 0.016(6)
C044 0.035(6) 0.053(6) 0.040(6) -0.002(4) -0.005(4) 0.005(5)
C045 0.053(3) 0.067(3) 0.042(3) 0.004(3) -0.008(3) 0.003(3)
C046 0.087(9) 0.046(6) 0.042(6) 0.020(5) -0.008(6) -0.031(6)
C047 0.056(8) 0.064(7) 0.058(7) 0.009(6) -0.010(6) -0.024(6)
C048 0.039(6) 0.050(6) 0.038(6) -0.018(4) -0.008(4) 0.005(5)
C04A 0.078(10) 0.096(10) 0.071(9) -0.020(8) 0.037(8) -0.051(9)
C04C 0.057(3) 0.066(3) 0.043(3) 0.002(3) -0.007(3) 0.004(3)
C04E 0.067(9) 0.056(7) 0.085(10) -0.015(6) -0.031(7) 0.032(7)
C04F 0.066(8) 0.059(7) 0.052(7) 0.017(5) -0.009(6) -0.028(6)
C04G 0.067(4) 0.085(4) 0.067(4) -0.004(3) -0.004(3) -0.002(4)
C04H 0.062(3) 0.069(3) 0.042(3) 0.004(3) -0.004(3) 0.006(3)
C04I 0.125(4) 0.113(4) 0.099(4) -0.007(4) 0.002(4) -0.003(4)
C04K 0.119(4) 0.109(4) 0.097(4) -0.008(4) 0.001(4) -0.001(4)
C04L 0.067(4) 0.081(4) 0.068(4) -0.004(3) -0.007(3) 0.009(4)
C04N 0.043(7) 0.120(11) 0.050(7) -0.008(7) 0.007(6) -0.032(8)
C04R 0.066(4) 0.082(4) 0.067(4) -0.009(3) -0.002(3) 0.000(4)
C04S 0.065(8) 0.062(7) 0.046(6) -0.027(5) 0.014(6) -0.035(6)
C04T 0.120(4) 0.110(4) 0.099(4) -0.003(4) -0.001(4) -0.003(4)
C04W 0.052(7) 0.078(8) 0.053(7) -0.019(6) 0.008(6) 0.027(7)
C04Y 0.076(8) 0.103(8) 0.075(8) 0.010(7) 0.011(6) -0.009(7)
C04Z 0.069(4) 0.083(4) 0.069(4) -0.010(3) -0.009(3) 0.008(4)
C5 0.118(4) 0.111(4) 0.097(4) 0.005(4) -0.006(4) 0.002(4)
C7 0.122(4) 0.112(4) 0.101(4) 0.007(4) -0.005(4) 0.003(4)
C11 0.121(4) 0.116(4) 0.101(4) 0.004(4) -0.006(4) 0.004(4)
C12 0.127(4) 0.114(4) 0.104(4) 0.007(4) -0.007(4) 0.001(4)
C14 0.124(4) 0.117(4) 0.101(4) -0.001(4) -0.005(4) 0.004(4)
C15 0.122(4) 0.118(4) 0.105(4) 0.003(4) -0.003(4) 0.000(4)
C16 0.122(4) 0.120(4) 0.103(4) 0.003(4) -0.004(4) -0.001(4)
C17 0.125(4) 0.113(4) 0.100(4) 0.001(4) -0.002(4) 0.000(4)
C19 0.124(4) 0.116(4) 0.106(4) 0.001(4) -0.007(4) 0.001(4)
C21 0.121(4) 0.117(4) 0.102(4) 0.001(4) -0.004(4) 0.008(4)
C51 0.121(4) 0.111(4) 0.096(4) -0.007(4) -0.004(4) -0.002(4)
C80 0.124(4) 0.113(4) 0.099(4) -0.002(4) 0.003(4) -0.001(4)
C162 0.123(4) 0.111(4) 0.098(4) -0.006(4) 0.001(4) -0.003(4)
C20 0.124(4) 0.110(4) 0.101(4) 0.000(4) -0.002(4) 0.000(4)
C57 0.127(4) 0.109(4) 0.100(4) -0.003(4) -0.002(4) -0.002(4)
C134 0.124(4) 0.109(4) 0.097(4) -0.008(4) 0.003(4) -0.001(4)
C0AA 0.074(9) 0.086(9) 0.057(8) 0.016(7) -0.013(7) -0.048(8)
AgA 0.0292(9) 0.0377(8) 0.0187(8) 0.0030(7) 0.0027(7) -0.0060(7)
S1 0.033(3) 0.027(3) 0.017(3) 0.000(2) -0.001(2) -0.003(2)
Ag1B 0.0281(7) 0.0307(17) 0.0168(10) 0.0015(11) 0.0004(5) -0.0010(6)
Ag1A 0.0274(7) 0.0325(17) 0.0256(11) 0.0031(13) -0.0033(6) -0.0068(7)

_geom_special_details            
;
 All esds (except the esd in the dihedral angle between two l.s. planes)
 are estimated using the full covariance matrix.  The cell esds are taken
 into account individually in the estimation of esds in distances, angles
 and torsion angles; correlations between esds in cell parameters are only
 used when they are defined by crystal symmetry.  An approximate (isotropic)
 treatment of cell esds is used for estimating esds involving l.s. planes.
;
loop_
_geom_bond_atom_site_label_1
_geom_bond_atom_site_label_2
_geom_bond_distance
_geom_bond_site_symmetry_2
_geom_bond_publ_flag
Ag01 Ag01 2.8141(10) 2 ?
Ag01 Ag02 2.8212(7) 2 ?
Ag01 Ag02 2.8144(7) . ?
Ag01 Ag03 2.8254(7) . ?
Ag01 Ag04 2.8431(7) . ?
Ag01 Ag05 2.8117(7) . ?
Ag01 Ag08 3.1080(8) 2 ?
Ag01 Ag08 2.7623(7) . ?
Ag01 Ag09 2.7846(8) . ?
Ag01 Ag0B 3.1200(8) . ?
Ag01 Ag0I 2.7599(9) . ?
Ag01 Ag0O 3.0945(9) . ?
Ag02 Ag02 2.8329(11) 2 ?
Ag02 Ag06 2.8627(8) . ?
Ag02 Ag07 2.8151(8) 2 ?
Ag02 Ag0B 2.7305(8) . ?
Ag02 Ag0F 2.8123(8) 2 ?
Ag02 Ag0O 2.7579(8) 2 ?
Ag02 Ag1B 3.0613(15) 2 ?
Ag02 Ag1B 2.7487(16) . ?
Ag02 Ag1A 3.0348(15) 2 ?
Ag02 Ag1A 2.7319(16) . ?
Ag03 Ag04 2.8888(8) . ?
Ag03 Ag05 2.9280(8) . ?
Ag03 Ag08 3.0928(8) . ?
Ag03 Ag09 2.8136(8) . ?
Ag03 Ag0A 2.8625(8) . ?
Ag03 Ag0B 2.8986(8) . ?
Ag03 Ag0C 3.0724(9) . ?
Ag03 Ag0L 2.8508(9) . ?
Ag03 Cl1 2.7566(19) . ?
Ag03 S00T 2.6043(19) . ?
Ag04 Ag05 2.9141(8) . ?
Ag04 Ag08 2.8299(8) 2 ?
Ag04 Ag08 2.8658(8) . ?
Ag04 Ag0A 3.1049(9) . ?
Ag04 Ag0D 2.9024(8) . ?
Ag04 Ag0I 3.2052(9) . ?
Ag04 Ag0J 2.9777(9) 2 ?
Ag04 Cl1 2.7609(19) . ?
Ag04 S011 2.583(2) . ?
Ag05 Ag09 3.2146(9) . ?
Ag05 Ag0C 2.8671(8) . ?
Ag05 Ag0D 3.1478(9) . ?
Ag05 Ag0I 2.8199(9) . ?
Ag05 Ag0N 2.8928(9) . ?
Ag05 Ag0O 2.8956(9) . ?
Ag05 Cl1 2.835(2) . ?
Ag05 S00Z 2.593(2) . ?
Ag06 Ag07 2.9039(8) 2 ?
Ag06 Ag09 2.7902(8) . ?
Ag06 Ag0B 2.8999(8) . ?
Ag06 Ag0E 3.0775(9) . ?
Ag06 Ag0F 2.9873(8) 2 ?
Ag06 Ag0H 3.1394(9) . ?
Ag06 Ag0K 2.9012(9) . ?
Ag06 Cl00 2.755(2) 2 ?
Ag06 S014 2.622(2) . ?
Ag06 Ag1A 3.2694(16) . ?
Ag07 Ag0B 3.0888(8) 2 ?
Ag07 Ag0E 2.9076(8) 2 ?
Ag07 Ag0F 2.8816(9) . ?
Ag07 Ag0G 3.2096(9) . ?
Ag07 Ag0I 2.8166(9) . ?
Ag07 Ag0M 2.9802(9) . ?
Ag07 Ag0O 2.9132(10) . ?
Ag07 Cl00 2.872(2) . ?
Ag07 S00Y 2.590(2) . ?
Ag08 Ag08 2.7706(13) 2 ?
Ag08 Ag0A 2.8993(8) . ?
Ag08 Ag0B 3.0886(9) . ?
Ag08 Ag0I 3.2980(10) 2 ?
Ag08 Ag0J 2.8655(9) . ?
Ag08 S015 2.525(3) . ?
Ag09 Ag0B 2.7985(9) . ?
Ag09 Ag0C 2.9356(8) . ?
Ag09 Ag0H 2.9245(9) . ?
Ag09 Ag0O 3.3421(12) . ?
Ag09 S0 2.612(5) . ?
Ag09 S1 2.438(5) . ?
Ag09 Ag1A 2.991(5) . ?
Ag0A Ag0J 3.3103(8) . ?
Ag0A S00T 2.446(2) . ?
Ag0A S00V 2.379(2) . ?
Ag0B Ag0E 2.9980(9) . ?
Ag0B Ag0I 3.1162(10) 2 ?
Ag0B Ag0L 2.8237(10) . ?
Ag0B S015 2.553(3) . ?
Ag0C S00Z 2.459(2) . ?
Ag0C S013 2.392(2) . ?
Ag0D Ag0I 2.9170(9) . ?
Ag0D S00U 2.382(2) . ?
Ag0D S011 2.436(2) . ?
Ag0E S00Y 2.442(2) 2 ?
Ag0E S012 2.380(2) . ?
Ag0F Ag0G 2.9241(10) . ?
Ag0F Ag0K 3.1459(10) 2 ?
Ag0F Ag0O 3.1671(10) . ?
Ag0F Cl00 2.691(2) . ?
Ag0F S00X 2.623(2) . ?
Ag0F AgA 2.6737(18) . ?
Ag0F Ag1B 2.780(2) . ?
Ag0F Ag1B 2.743(3) 2 ?
Ag0F Ag1A 2.975(3) . ?
Ag0G Ag0O 2.9221(10) . ?
Ag0G S00W 2.385(2) . ?
Ag0G S00X 2.430(2) . ?
Ag0H Ag0L 2.9836(10) . ?
Ag0H S013 2.416(2) . ?
Ag0H S014 2.404(2) . ?
Ag0I Ag0M 2.8358(11) . ?
Ag0I Ag0O 2.7498(12) . ?
Ag0I S015 2.579(3) 2 ?
Ag0J Ag0J 3.0583(15) 2 ?
Ag0J S00V 2.417(2) . ?
Ag0J S011 2.420(2) 2 ?
Ag0K S010 2.376(2) . ?
Ag0K S014 2.453(2) . ?
Ag0K Ag1B 2.9754(17) . ?
Ag0K Ag1A 3.055(2) . ?
Ag0L S00T 2.473(2) . ?
Ag0L S012 2.428(2) . ?
Ag0M Ag0N 3.0562(12) . ?
Ag0M S00U 2.418(2) . ?
Ag0M S00Y 2.427(2) . ?
Ag0N Ag0O 2.8676(11) . ?
Ag0N S00W 2.425(2) . ?
Ag0N S00Z 2.449(2) . ?
Ag0O S0 2.739(7) . ?
Ag0O S1 2.429(5) . ?
Ag0O Ag1B 3.313(4) . ?
Ag0O Ag1A 2.786(5) . ?
AgB AgB 3.250(3) 2 ?
AgB S00X 2.398(3) . ?
AgB S010 2.321(3) . ?
AgB Ag1B 2.894(3) . ?
S00T C01C 1.827(8) . ?
S00U C01H 1.861(9) . ?
S00V C035 1.848(11) . ?
S00W C02A 1.853(9) . ?
S00X C01S 1.847(9) . ?
S00X AgA 2.557(3) . ?
S00Y C028 1.842(8) . ?
S00Z C01F 1.843(8) . ?
S010 C134 1.851(19) . ?
S010 AgA 2.900(3) 2 ?
S010 AgA 2.572(3) . ?
S011 C01Q 1.828(8) . ?
S012 C026 1.847(11) . ?
S013 C02J 1.870(9) . ?
S014 C01J 1.834(9) . ?
S015 C02P 1.826(14) . ?
S0 C12 1.667(17) . ?
S0 Ag1B 2.628(9) . ?
C018 C01C 1.552(10) . ?
C018 C01O 1.563(10) . ?
C018 C01X 1.533(12) . ?
C019 C01B 1.529(12) . ?
C019 C01M 1.562(13) . ?
C01A C01G 1.565(13) . ?
C01A C028 1.518(12) . ?
C01A C02Z 1.574(13) . ?
C01B C01F 1.542(11) . ?
C01B C027 1.548(12) . ?
C01C C01D 1.547(11) . ?
C01D C02I 1.521(13) . ?
C01D C03O 1.550(12) . ?
C01E C01K 1.484(13) . ?
C01E C01M 1.547(13) . ?
C01F C01K 1.535(12) . ?
C01G C01L 1.530(13) . ?
C01H C01T 1.523(12) . ?
C01H C02S 1.530(11) . ?
C01I C01V 1.524(13) . ?
C01I C02X 1.526(13) . ?
C01J C01P 1.530(12) . ?
C01J C02B 1.519(12) . ?
C01K C02H 1.574(13) . ?
C01L C020 1.530(14) . ?
C01L C02F 1.533(14) . ?
C01M C02L 1.512(14) . ?
C01N C01Y 1.474(14) . ?
C01N C024 1.546(14) . ?
C01N C026 1.544(13) . ?
C01O C03U 1.519(14) . ?
C01P C03D 1.495(15) . ?
C01P C04N 1.566(16) . ?
C01Q C01V 1.545(11) . ?
C01Q C02U 1.538(12) . ?
C01R C01U 1.534(13) . ?
C01R C03I 1.533(13) . ?
C01S C01U 1.529(13) . ?
C01S C022 1.534(11) . ?
C01T C021 1.553(14) . ?
C01T C02E 1.512(14) . ?
C01U C02V 1.538(14) . ?
C01V C01W 1.562(12) . ?
C01W C048 1.543(13) . ?
C01X C033 1.503(14) . ?
C01Y C02C 1.533(15) . ?
C01Z C027 1.512(14) . ?
C01Z C02H 1.539(13) . ?
C01Z C02L 1.531(14) . ?
C020 C038 1.530(12) . ?
C021 C03Q 1.505(14) . ?
C022 C025 1.534(14) . ?
C022 C03S 1.548(13) . ?
C023 C02A 1.528(13) . ?
C023 C02G 1.555(13) . ?
C023 C03F 1.531(15) . ?
C024 C02M 1.554(15) . ?
C025 C03T 1.541(17) . ?
C026 C02Q 1.561(13) . ?
C028 C038 1.550(11) . ?
C029 C02P 1.513(18) . ?
C029 C041 1.442(17) . ?
C029 C04G 1.569(18) . ?
C02A C044 1.543(13) . ?
C02B C02N 1.567(14) . ?
C02B C039 1.568(15) . ?
C02C C030 1.532(15) . ?
C02C C03B 1.518(14) . ?
C02E C03R 1.512(15) . ?
C02F C02Y 1.533(13) . ?
C02G C03Z 1.528(15) . ?
C02I C033 1.568(13) . ?
C02J C032 1.540(12) . ?
C02J C03M 1.539(13) . ?
C02K C02S 1.508(13) . ?
C02K C03R 1.543(13) . ?
C02M C030 1.505(16) . ?
C02M C03Y 1.542(16) . ?
C02N C040 1.493(16) . ?
C02P C037 1.555(18) . ?
C02Q C03B 1.558(16) . ?
C02Q C03Y 1.495(16) . ?
C02R C02U 1.519(13) . ?
C02R C02X 1.558(12) . ?
C02S C04W 1.531(14) . ?
C02T C03Q 1.537(18) . ?
C02T C03R 1.556(18) . ?
C02U C03G 1.531(12) . ?
C02V C03T 1.534(15) . ?
C02W C031 1.551(15) . ?
C02W C034 1.564(15) . ?
C02W C035 1.536(14) . ?
C02X C03J 1.537(14) . ?
C02Y C02Z 1.515(14) . ?
C02Y C036 1.509(14) . ?
C031 C042 1.530(15) . ?
C032 C03A 1.528(13) . ?
C032 C03V 1.569(14) . ?
C033 C04S 1.538(15) . ?
C034 C045 1.555(15) . ?
C035 C03W 1.543(14) . ?
C036 C038 1.547(12) . ?
C037 C04Y 1.535(19) . ?
C037 C04Z 1.466(18) . ?
C039 C03L 1.516(16) . ?
C03A C04F 1.525(16) . ?
C03C C04L 1.552(18) . ?
C03C C04R 1.466(18) . ?
C03D C03L 1.543(15) . ?
C03E C03W 1.525(14) . ?
C03E C042 1.518(14) . ?
C03F C043 1.520(14) . ?
C03G C048 1.516(13) . ?
C03H C03I 1.504(18) . ?
C03H C03T 1.554(18) . ?
C03I C03S 1.475(16) . ?
C03J C048 1.497(15) . ?
C03K C043 1.496(15) . ?
C03K C044 1.529(14) . ?
C03L C04A 1.576(19) . ?
C03M C03N 1.544(14) . ?
C03M C046 1.570(13) . ?
C03N C047 1.520(15) . ?
C03O C03U 1.525(13) . ?
C03P C04I 1.524(9) . ?
C03P C162 1.497(9) . ?
C03P C134 1.541(9) . ?
C03Q C04W 1.568(17) . ?
C03U C04S 1.545(17) . ?
C03V C047 1.537(16) . ?
C03W C04C 1.539(14) . ?
C03X C03Z 1.547(15) . ?
C03X C044 1.545(14) . ?
C03Z C04E 1.505(18) . ?
C040 C04A 1.528(19) . ?
C040 C04N 1.559(16) . ?
C041 C04L 1.553(18) . ?
C042 C04H 1.553(16) . ?
C043 C04E 1.527(17) . ?
C045 C04C 1.543(15) . ?
C045 C04H 1.541(16) . ?
C046 C04F 1.527(15) . ?
C047 C0AA 1.538(16) . ?
C04F C0AA 1.533(17) . ?
C04G C04R 1.500(18) . ?
C04I C04K 1.517(9) . ?
C04K C04T 1.534(9) . ?
C04K C80 1.560(9) . ?
C04L C04Y 1.508(19) . ?
C04R C04Z 1.562(18) . ?
C04T C51 1.521(9) . ?
C5 C11 1.538(9) . ?
C5 C12 1.573(9) . ?
C5 C14 1.524(9) . ?
C7 C16 1.523(9) . ?
C7 C21 1.543(9) . ?
C11 C16 1.531(9) . ?
C12 C19 1.512(9) . ?
C12 S1 1.797(19) . ?
C14 C21 1.552(9) . ?
C15 C19 1.530(9) . ?
C15 C21 1.519(9) . ?
C16 C17 1.527(9) . ?
C17 C19 1.503(9) . ?
C51 C57 1.544(9) . ?
C51 C134 1.500(9) . ?
C80 C20 1.514(9) . ?
C162 C20 1.533(9) . ?
C20 C57 1.529(9) . ?
AgA AgA 2.384(4) 2 ?
AgA Ag1A 2.778(5) . ?
S1 Ag1A 2.586(8) . ?
Ag1B Ag1B 2.219(10) 2 ?
Ag1A Ag1A 3.371(10) 2 ?

loop_
_geom_angle_atom_site_label_1
_geom_angle_atom_site_label_2
_geom_angle_atom_site_label_3
_geom_angle
_geom_angle_site_symmetry_1
_geom_angle_site_symmetry_3
_geom_angle_publ_flag
Ag01 Ag01 Ag02 60.165(17) 2 . ?
Ag01 Ag01 Ag02 59.925(17) 2 2 ?
Ag01 Ag01 Ag03 131.67(3) 2 . ?
Ag01 Ag01 Ag04 109.568(16) 2 . ?
Ag01 Ag01 Ag08 55.342(16) 2 2 ?
Ag01 Ag01 Ag0B 86.26(3) 2 . ?
Ag01 Ag01 Ag0O 115.24(2) 2 . ?
Ag02 Ag01 Ag02 60.36(2) . 2 ?
Ag02 Ag01 Ag03 109.73(2) . . ?
Ag02 Ag01 Ag03 161.14(3) 2 . ?
Ag02 Ag01 Ag04 158.48(3) . . ?
Ag02 Ag01 Ag04 133.75(3) 2 . ?
Ag02 Ag01 Ag08 89.60(2) 2 2 ?
Ag02 Ag01 Ag08 115.40(2) . 2 ?
Ag02 Ag01 Ag0B 54.494(18) . . ?
Ag02 Ag01 Ag0B 114.84(2) 2 . ?
Ag02 Ag01 Ag0O 88.76(2) . . ?
Ag02 Ag01 Ag0O 55.344(18) 2 . ?
Ag03 Ag01 Ag04 61.276(19) . . ?
Ag03 Ag01 Ag08 109.24(2) . 2 ?
Ag03 Ag01 Ag0B 58.104(19) . . ?
Ag03 Ag01 Ag0O 111.32(2) . . ?
Ag04 Ag01 Ag08 56.575(18) . 2 ?
Ag04 Ag01 Ag0B 108.60(2) . . ?
Ag04 Ag01 Ag0O 112.61(3) . . ?
Ag05 Ag01 Ag01 159.98(3) . 2 ?
Ag05 Ag01 Ag02 111.24(2) . 2 ?
Ag05 Ag01 Ag02 133.88(2) . . ?
Ag05 Ag01 Ag03 62.586(19) . . ?
Ag05 Ag01 Ag04 62.036(19) . . ?
Ag05 Ag01 Ag08 109.47(2) . 2 ?
Ag05 Ag01 Ag0B 113.43(2) . . ?
Ag05 Ag01 Ag0O 58.48(2) . . ?
Ag08 Ag01 Ag01 67.741(18) . 2 ?
Ag08 Ag01 Ag02 127.53(2) . 2 ?
Ag08 Ag01 Ag02 97.19(2) . . ?
Ag08 Ag01 Ag03 67.20(2) . . ?
Ag08 Ag01 Ag04 61.47(2) . . ?
Ag08 Ag01 Ag05 116.84(2) . . ?
Ag08 Ag01 Ag08 55.95(3) . 2 ?
Ag08 Ag01 Ag09 113.69(3) . . ?
Ag08 Ag01 Ag0B 116.00(2) 2 . ?
Ag08 Ag01 Ag0B 63.00(2) . . ?
Ag08 Ag01 Ag0O 174.03(3) . . ?
Ag09 Ag01 Ag01 127.56(3) . 2 ?
Ag09 Ag01 Ag02 101.05(2) . 2 ?
Ag09 Ag01 Ag02 67.98(2) . . ?
Ag09 Ag01 Ag03 60.20(2) . . ?
Ag09 Ag01 Ag04 116.11(2) . . ?
Ag09 Ag01 Ag05 70.11(2) . . ?
Ag09 Ag01 Ag08 168.77(3) . 2 ?
Ag09 Ag01 Ag0B 56.24(2) . . ?
Ag09 Ag01 Ag0O 69.06(2) . . ?
Ag0I Ag01 Ag01 99.54(3) . 2 ?
Ag0I Ag01 Ag02 68.46(2) . 2 ?
Ag0I Ag01 Ag02 128.45(3) . . ?
Ag0I Ag01 Ag03 117.17(2) . . ?
Ag0I Ag01 Ag04 69.77(2) . . ?
Ag0I Ag01 Ag05 60.80(2) . . ?
Ag0I Ag01 Ag08 119.35(3) . . ?
Ag0I Ag01 Ag08 68.09(2) . 2 ?
Ag0I Ag01 Ag09 119.05(3) . . ?
Ag0I Ag01 Ag0B 174.19(3) . . ?
Ag0I Ag01 Ag0O 55.67(3) . . ?
Ag0O Ag01 Ag08 120.81(3) . 2 ?
Ag0O Ag01 Ag0B 121.60(3) . . ?
Ag01 Ag02 Ag01 59.91(2) . 2 ?
Ag01 Ag02 Ag02 59.941(18) . 2 ?
Ag01 Ag02 Ag02 59.704(17) 2 2 ?
Ag01 Ag02 Ag06 108.99(2) . . ?
Ag01 Ag02 Ag06 156.38(3) 2 . ?
Ag01 Ag02 Ag07 133.64(3) . 2 ?
Ag01 Ag02 Ag1B 93.84(9) 2 2 ?
Ag01 Ag02 Ag1B 114.64(3) . 2 ?
Ag01 Ag02 Ag1A 115.04(3) . 2 ?
Ag01 Ag02 Ag1A 82.81(10) 2 2 ?
Ag02 Ag02 Ag06 135.96(3) 2 . ?
Ag02 Ag02 Ag1B 55.43(3) 2 2 ?
Ag02 Ag02 Ag1A 55.37(3) 2 2 ?
Ag06 Ag02 Ag1B 109.73(9) . 2 ?
Ag06 Ag02 Ag1A 120.25(9) . 2 ?
Ag07 Ag02 Ag01 109.33(2) 2 2 ?
Ag07 Ag02 Ag02 158.41(3) 2 2 ?
Ag07 Ag02 Ag06 61.51(2) 2 . ?
Ag07 Ag02 Ag1B 110.87(4) 2 2 ?
Ag07 Ag02 Ag1A 107.03(5) 2 2 ?
Ag0B Ag02 Ag01 68.46(2) . . ?
Ag0B Ag02 Ag01 94.07(2) . 2 ?
Ag0B Ag02 Ag02 128.39(2) . 2 ?
Ag0B Ag02 Ag06 62.41(2) . . ?
Ag0B Ag02 Ag07 67.68(2) . 2 ?
Ag0B Ag02 Ag0F 118.13(3) . 2 ?
Ag0B Ag02 Ag0O 115.43(3) . 2 ?
Ag0B Ag02 Ag1B 171.95(11) . 2 ?
Ag0B Ag02 Ag1B 128.42(11) . . ?
Ag0B Ag02 Ag1A 172.67(11) . 2 ?
Ag0B Ag02 Ag1A 115.70(11) . . ?
Ag0F Ag02 Ag01 159.65(3) 2 . ?
Ag0F Ag02 Ag01 134.02(3) 2 2 ?
Ag0F Ag02 Ag02 110.949(19) 2 2 ?
Ag0F Ag02 Ag06 63.52(2) 2 . ?
Ag0F Ag02 Ag07 61.61(2) 2 2 ?
Ag0F Ag02 Ag1B 56.30(5) 2 2 ?
Ag0F Ag02 Ag1A 61.02(5) 2 2 ?
Ag0O Ag02 Ag01 127.24(3) 2 . ?
Ag0O Ag02 Ag01 67.36(2) 2 2 ?
Ag0O Ag02 Ag02 95.47(3) 2 2 ?
Ag0O Ag02 Ag06 118.95(3) 2 . ?
Ag0O Ag02 Ag07 63.02(3) 2 2 ?
Ag0O Ag02 Ag0F 69.30(2) 2 2 ?
Ag0O Ag02 Ag1B 69.19(10) 2 2 ?
Ag0O Ag02 Ag1A 57.24(11) 2 2 ?
Ag1B Ag02 Ag01 101.23(10) . . ?
Ag1B Ag02 Ag06 75.68(6) . . ?
Ag1B Ag02 Ag1A 58.2(2) . 2 ?
Ag1A Ag02 Ag01 125.44(4) . 2 ?
Ag1A Ag02 Ag01 88.67(12) . . ?
Ag1A Ag02 Ag02 66.07(3) . 2 ?
Ag1A Ag02 Ag06 71.48(4) . . ?
Ag1A Ag02 Ag07 123.75(7) . 2 ?
Ag1A Ag02 Ag0F 71.07(11) . 2 ?
Ag1A Ag02 Ag0O 125.47(13) . 2 ?
Ag1A Ag02 Ag1B 13.69(3) 2 2 ?
Ag1A Ag02 Ag1B 58.0(2) . 2 ?
Ag1A Ag02 Ag1A 71.3(2) . 2 ?
Ag01 Ag03 Ag04 59.664(19) . . ?
Ag01 Ag03 Ag05 58.478(18) . . ?
Ag01 Ag03 Ag08 55.425(17) . . ?
Ag01 Ag03 Ag0A 108.82(2) . . ?
Ag01 Ag03 Ag0B 66.05(2) . . ?
Ag01 Ag03 Ag0C 102.00(2) . . ?
Ag01 Ag03 Ag0L 121.27(3) . . ?
Ag04 Ag03 Ag05 60.125(19) . . ?
Ag04 Ag03 Ag08 57.131(19) . . ?
Ag04 Ag03 Ag0B 113.69(2) . . ?
Ag04 Ag03 Ag0C 113.10(2) . . ?
Ag05 Ag03 Ag08 104.10(2) . . ?
Ag05 Ag03 Ag0C 57.025(19) . . ?
Ag09 Ag03 Ag01 59.181(19) . . ?
Ag09 Ag03 Ag04 113.73(2) . . ?
Ag09 Ag03 Ag05 68.06(2) . . ?
Ag09 Ag03 Ag08 103.57(2) . . ?
Ag09 Ag03 Ag0A 159.85(3) . . ?
Ag09 Ag03 Ag0B 58.65(2) . . ?
Ag09 Ag03 Ag0C 59.640(19) . . ?
Ag09 Ag03 Ag0L 75.55(2) . . ?
Ag0A Ag03 Ag04 65.35(2) . . ?
Ag0A Ag03 Ag05 121.67(3) . . ?
Ag0A Ag03 Ag08 58.114(18) . . ?
Ag0A Ag03 Ag0B 102.39(2) . . ?
Ag0A Ag03 Ag0C 140.33(2) . . ?
Ag0B Ag03 Ag05 116.75(2) . . ?
Ag0B Ag03 Ag08 61.96(2) . . ?
Ag0B Ag03 Ag0C 112.77(2) . . ?
Ag0C Ag03 Ag08 157.40(3) . . ?
Ag0L Ag03 Ag04 164.07(3) . . ?
Ag0L Ag03 Ag05 135.30(3) . . ?
Ag0L Ag03 Ag08 109.05(2) . . ?
Ag0L Ag03 Ag0A 101.31(3) . . ?
Ag0L Ag03 Ag0B 58.82(2) . . ?
Ag0L Ag03 Ag0C 82.65(2) . . ?
Cl1 Ag03 Ag01 107.20(5) . . ?
Cl1 Ag03 Ag04 58.50(4) . . ?
Cl1 Ag03 Ag05 59.74(4) . . ?
Cl1 Ag03 Ag08 111.23(5) . . ?
Cl1 Ag03 Ag09 122.22(5) . . ?
Cl1 Ag03 Ag0A 75.55(5) . . ?
Cl1 Ag03 Ag0B 172.16(5) . . ?
Cl1 Ag03 Ag0C 71.85(5) . . ?
Cl1 Ag03 Ag0L 128.88(5) . . ?
S00T Ag03 Ag01 150.54(5) . . ?
S00T Ag03 Ag04 116.54(5) . . ?
S00T Ag03 Ag05 148.75(5) . . ?
S00T Ag03 Ag08 96.83(5) . . ?
S00T Ag03 Ag09 129.09(5) . . ?
S00T Ag03 Ag0A 52.91(5) . . ?
S00T Ag03 Ag0B 93.48(5) . . ?
S00T Ag03 Ag0C 105.58(5) . . ?
S00T Ag03 Ag0L 53.68(5) . . ?
S00T Ag03 Cl1 91.21(6) . . ?
Ag01 Ag04 Ag03 59.060(18) . . ?
Ag01 Ag04 Ag05 58.453(18) . . ?
Ag01 Ag04 Ag08 57.875(18) . . ?
Ag01 Ag04 Ag0A 102.00(2) . . ?
Ag01 Ag04 Ag0D 107.08(2) . . ?
Ag01 Ag04 Ag0I 53.897(19) . . ?
Ag01 Ag04 Ag0J 124.07(2) . 2 ?
Ag03 Ag04 Ag05 60.606(19) . . ?
Ag03 Ag04 Ag0A 56.918(18) . . ?
Ag03 Ag04 Ag0D 122.52(3) . . ?
Ag03 Ag04 Ag0I 102.80(2) . . ?
Ag03 Ag04 Ag0J 138.71(3) . 2 ?
Ag05 Ag04 Ag0A 114.26(2) . . ?
Ag05 Ag04 Ag0I 54.63(2) . . ?
Ag05 Ag04 Ag0J 160.52(3) . 2 ?
Ag08 Ag04 Ag01 66.442(19) 2 . ?
Ag08 Ag04 Ag03 65.02(2) . . ?
Ag08 Ag04 Ag03 115.65(2) 2 . ?
Ag08 Ag04 Ag05 114.70(2) 2 . ?
Ag08 Ag04 Ag05 110.49(2) . . ?
Ag08 Ag04 Ag08 58.21(2) 2 . ?
Ag08 Ag04 Ag0A 57.937(19) . . ?
Ag08 Ag04 Ag0A 108.71(2) 2 . ?
Ag08 Ag04 Ag0D 158.94(3) . . ?
Ag08 Ag04 Ag0D 103.47(3) 2 . ?
Ag08 Ag04 Ag0I 103.33(2) . . ?
Ag08 Ag04 Ag0I 65.91(2) 2 . ?
Ag08 Ag04 Ag0J 59.06(2) 2 2 ?
Ag08 Ag04 Ag0J 82.60(2) . 2 ?
Ag0A Ag04 Ag0I 155.84(2) . . ?
Ag0D Ag04 Ag05 65.53(2) . . ?
Ag0D Ag04 Ag0A 143.11(3) . . ?
Ag0D Ag04 Ag0I 56.80(2) . . ?
Ag0D Ag04 Ag0J 96.97(3) . 2 ?
Ag0J Ag04 Ag0A 84.76(2) 2 . ?
Ag0J Ag04 Ag0I 109.35(3) 2 . ?
Cl1 Ag04 Ag01 106.59(5) . . ?
Cl1 Ag04 Ag03 58.35(4) . . ?
Cl1 Ag04 Ag05 59.87(4) . . ?
Cl1 Ag04 Ag08 173.02(5) . 2 ?
Cl1 Ag04 Ag08 118.30(5) . . ?
Cl1 Ag04 Ag0A 71.61(5) . . ?
Cl1 Ag04 Ag0D 78.63(5) . . ?
Cl1 Ag04 Ag0I 110.80(5) . . ?
Cl1 Ag04 Ag0J 127.59(5) . 2 ?
S011 Ag04 Ag01 150.16(5) . . ?
S011 Ag04 Ag03 147.79(5) . . ?
S011 Ag04 Ag05 115.72(5) . . ?
S011 Ag04 Ag08 133.29(5) . . ?
S011 Ag04 Ag08 95.28(5) . 2 ?
S011 Ag04 Ag0A 106.31(5) . . ?
S011 Ag04 Ag0D 52.34(5) . . ?
S011 Ag04 Ag0I 97.73(5) . . ?
S011 Ag04 Ag0J 51.00(5) . 2 ?
S011 Ag04 Cl1 91.25(6) . . ?
Ag01 Ag05 Ag03 58.936(18) . . ?
Ag01 Ag05 Ag04 59.510(18) . . ?
Ag01 Ag05 Ag09 54.547(18) . . ?
Ag01 Ag05 Ag0C 107.72(3) . . ?
Ag01 Ag05 Ag0D 101.54(2) . . ?
Ag01 Ag05 Ag0I 58.69(2) . . ?
Ag01 Ag05 Ag0N 123.36(3) . . ?
Ag01 Ag05 Ag0O 65.65(2) . . ?
Ag01 Ag05 Cl1 105.44(4) . . ?
Ag03 Ag05 Ag09 54.280(18) . . ?
Ag03 Ag05 Ag0D 113.33(2) . . ?
Ag04 Ag05 Ag03 59.269(19) . . ?
Ag04 Ag05 Ag09 102.26(2) . . ?
Ag04 Ag05 Ag0D 57.057(19) . . ?
Ag0C Ag05 Ag03 64.02(2) . . ?
Ag0C Ag05 Ag04 118.75(3) . . ?
Ag0C Ag05 Ag09 57.38(2) . . ?
Ag0C Ag05 Ag0D 140.82(3) . . ?
Ag0C Ag05 Ag0N 99.38(3) . . ?
Ag0C Ag05 Ag0O 105.86(3) . . ?
Ag0D Ag05 Ag09 155.86(2) . . ?
Ag0I Ag05 Ag03 112.04(3) . . ?
Ag0I Ag05 Ag04 67.95(2) . . ?
Ag0I Ag05 Ag09 104.53(2) . . ?
Ag0I Ag05 Ag0C 160.96(3) . . ?
Ag0I Ag05 Ag0D 58.21(2) . . ?
Ag0I Ag05 Ag0N 80.46(3) . . ?
Ag0I Ag05 Ag0O 57.50(3) . . ?
Ag0I Ag05 Cl1 120.82(5) . . ?
Ag0N Ag05 Ag03 161.04(3) . . ?
Ag0N Ag05 Ag04 139.53(3) . . ?
Ag0N Ag05 Ag09 109.88(2) . . ?
Ag0N Ag05 Ag0D 85.21(2) . . ?
Ag0N Ag05 Ag0O 59.39(2) . . ?
Ag0O Ag05 Ag03 114.23(3) . . ?
Ag0O Ag05 Ag04 116.57(2) . . ?
Ag0O Ag05 Ag09 66.08(3) . . ?
Ag0O Ag05 Ag0D 109.71(3) . . ?
Cl1 Ag05 Ag03 57.12(4) . . ?
Cl1 Ag05 Ag04 57.38(4) . . ?
Cl1 Ag05 Ag09 107.28(5) . . ?
Cl1 Ag05 Ag0C 73.94(5) . . ?
Cl1 Ag05 Ag0D 73.54(5) . . ?
Cl1 Ag05 Ag0N 129.81(5) . . ?
Cl1 Ag05 Ag0O 170.79(5) . . ?
S00Z Ag05 Ag01 152.02(5) . . ?
S00Z Ag05 Ag03 115.16(5) . . ?
S00Z Ag05 Ag04 144.79(5) . . ?
S00Z Ag05 Ag09 98.77(5) . . ?
S00Z Ag05 Ag0C 53.24(5) . . ?
S00Z Ag05 Ag0D 105.37(5) . . ?
S00Z Ag05 Ag0I 132.55(6) . . ?
S00Z Ag05 Ag0N 52.69(5) . . ?
S00Z Ag05 Ag0O 97.68(5) . . ?
S00Z Ag05 Cl1 89.54(6) . . ?
Ag02 Ag06 Ag07 58.436(19) . 2 ?
Ag02 Ag06 Ag0B 56.562(19) . . ?
Ag02 Ag06 Ag0E 103.28(2) . . ?
Ag02 Ag06 Ag0F 57.419(19) . 2 ?
Ag02 Ag06 Ag0H 125.50(3) . . ?
Ag02 Ag06 Ag0K 103.90(3) . . ?
Ag02 Ag06 Ag1A 52.40(3) . . ?
Ag07 Ag06 Ag0E 58.09(2) 2 . ?
Ag07 Ag06 Ag0F 58.55(2) 2 2 ?
Ag07 Ag06 Ag0H 144.28(3) 2 . ?
Ag07 Ag06 Ag1A 104.68(7) 2 . ?
Ag09 Ag06 Ag02 67.23(2) . . ?
Ag09 Ag06 Ag07 116.17(2) . 2 ?
Ag09 Ag06 Ag0B 58.88(2) . . ?
Ag09 Ag06 Ag0E 110.09(3) . . ?
Ag09 Ag06 Ag0F 115.11(3) . 2 ?
Ag09 Ag06 Ag0H 58.75(2) . . ?
Ag09 Ag06 Ag0K 102.22(3) . . ?
Ag09 Ag06 Ag1A 58.53(11) . . ?
Ag0B Ag06 Ag07 64.31(2) . 2 ?
Ag0B Ag06 Ag0E 60.12(2) . . ?
Ag0B Ag06 Ag0F 107.71(2) . 2 ?
Ag0B Ag06 Ag0H 88.19(2) . . ?
Ag0B Ag06 Ag0K 155.85(3) . . ?
Ag0B Ag06 Ag1A 96.94(6) . . ?
Ag0E Ag06 Ag0H 89.11(2) . . ?
Ag0E Ag06 Ag1A 154.98(3) . . ?
Ag0F Ag06 Ag0E 113.00(3) 2 . ?
Ag0F Ag06 Ag0H 157.05(3) 2 . ?
Ag0F Ag06 Ag1A 61.81(11) 2 . ?
Ag0H Ag06 Ag1A 100.72(10) . . ?
Ag0K Ag06 Ag07 120.41(3) . 2 ?
Ag0K Ag06 Ag0E 143.83(3) . . ?
Ag0K Ag06 Ag0F 64.56(2) . 2 ?
Ag0K Ag06 Ag0H 94.15(3) . . ?
Ag0K Ag06 Ag1A 59.00(5) . . ?
Cl00 Ag06 Ag02 105.27(5) 2 . ?
Cl00 Ag06 Ag07 60.94(5) 2 2 ?
Cl00 Ag06 Ag09 170.80(5) 2 . ?
Cl00 Ag06 Ag0B 122.27(5) 2 . ?
Cl00 Ag06 Ag0E 76.29(5) 2 . ?
Cl00 Ag06 Ag0F 55.72(5) 2 2 ?
Cl00 Ag06 Ag0H 129.18(5) 2 . ?
Cl00 Ag06 Ag0K 73.85(5) 2 . ?
Cl00 Ag06 Ag1A 112.91(12) 2 . ?
S014 Ag06 Ag02 147.15(6) . . ?
S014 Ag06 Ag07 149.76(6) . 2 ?
S014 Ag06 Ag09 93.61(5) . . ?
S014 Ag06 Ag0B 136.35(5) . . ?
S014 Ag06 Ag0E 108.47(5) . . ?
S014 Ag06 Ag0F 114.93(5) . 2 ?
S014 Ag06 Ag0H 48.30(5) . . ?
S014 Ag06 Ag0K 52.43(5) . . ?
S014 Ag06 Cl00 90.44(7) . 2 ?
S014 Ag06 Ag1A 95.02(6) . . ?
Ag02 Ag07 Ag06 60.057(19) 2 2 ?
Ag02 Ag07 Ag0B 54.859(19) 2 2 ?
Ag02 Ag07 Ag0E 109.02(3) 2 2 ?
Ag02 Ag07 Ag0F 59.15(2) 2 . ?
Ag02 Ag07 Ag0G 100.50(2) 2 . ?
Ag02 Ag07 Ag0I 67.78(2) 2 . ?
Ag02 Ag07 Ag0M 124.85(3) 2 . ?
Ag02 Ag07 Ag0O 57.53(2) 2 . ?
Ag02 Ag07 Cl00 103.47(5) 2 . ?
Ag06 Ag07 Ag0B 57.78(2) 2 2 ?
Ag06 Ag07 Ag0E 63.95(2) 2 2 ?
Ag06 Ag07 Ag0G 116.42(3) 2 . ?
Ag06 Ag07 Ag0M 158.90(3) 2 . ?
Ag06 Ag07 Ag0O 112.70(3) 2 . ?
Ag0B Ag07 Ag0G 155.05(3) 2 . ?
Ag0E Ag07 Ag0B 59.91(2) 2 2 ?
Ag0E Ag07 Ag0G 142.95(3) 2 . ?
Ag0E Ag07 Ag0M 96.64(3) 2 . ?
Ag0E Ag07 Ag0O 160.24(3) 2 . ?
Ag0F Ag07 Ag06 62.18(2) . 2 ?
Ag0F Ag07 Ag0B 105.50(2) . 2 ?
Ag0F Ag07 Ag0E 121.76(3) . 2 ?
Ag0F Ag07 Ag0G 57.07(2) . . ?
Ag0F Ag07 Ag0M 138.91(3) . . ?
Ag0F Ag07 Ag0O 66.26(2) . . ?
Ag0I Ag07 Ag06 116.39(3) . 2 ?
Ag0I Ag07 Ag0B 63.50(2) . 2 ?
Ag0I Ag07 Ag0E 105.44(3) . 2 ?
Ag0I Ag07 Ag0F 116.85(3) . . ?
Ag0I Ag07 Ag0G 106.18(3) . . ?
Ag0I Ag07 Ag0M 58.50(2) . . ?
Ag0I Ag07 Ag0O 57.33(2) . . ?
Ag0I Ag07 Cl00 171.24(5) . . ?
Ag0M Ag07 Ag0B 106.33(3) . 2 ?
Ag0M Ag07 Ag0G 83.88(2) . . ?
Ag0O Ag07 Ag0B 101.22(2) . 2 ?
Ag0O Ag07 Ag0G 56.76(2) . . ?
Ag0O Ag07 Ag0M 82.57(3) . . ?
Cl00 Ag07 Ag06 56.97(4) . 2 ?
Cl00 Ag07 Ag0B 112.32(5) . 2 ?
Cl00 Ag07 Ag0E 77.33(4) . 2 ?
Cl00 Ag07 Ag0F 55.78(5) . . ?
Cl00 Ag07 Ag0G 74.35(4) . . ?
Cl00 Ag07 Ag0M 129.90(5) . . ?
Cl00 Ag07 Ag0O 118.25(5) . . ?
S00Y Ag07 Ag02 153.09(5) . 2 ?
S00Y Ag07 Ag06 113.95(5) . 2 ?
S00Y Ag07 Ag0B 98.92(5) . 2 ?
S00Y Ag07 Ag0E 52.35(5) . 2 ?
S00Y Ag07 Ag0F 144.78(5) . . ?
S00Y Ag07 Ag0G 104.99(5) . . ?
S00Y Ag07 Ag0I 96.57(5) . . ?
S00Y Ag07 Ag0M 51.08(5) . . ?
S00Y Ag07 Ag0O 133.07(5) . . ?
S00Y Ag07 Cl00 91.67(7) . . ?
Ag01 Ag08 Ag01 56.92(2) . 2 ?
Ag01 Ag08 Ag03 57.372(18) . . ?
Ag01 Ag08 Ag04 111.47(2) . 2 ?
Ag01 Ag08 Ag04 60.651(19) . . ?
Ag01 Ag08 Ag08 68.35(2) . 2 ?
Ag01 Ag08 Ag0A 109.55(2) . . ?
Ag01 Ag08 Ag0B 64.17(2) . . ?
Ag01 Ag08 Ag0I 88.75(2) . 2 ?
Ag01 Ag08 Ag0I 50.932(18) 2 2 ?
Ag01 Ag08 Ag0J 151.83(3) . . ?
Ag03 Ag08 Ag01 112.15(2) . 2 ?
Ag03 Ag08 Ag0I 113.84(2) . 2 ?
Ag04 Ag08 Ag01 56.983(17) 2 2 ?
Ag04 Ag08 Ag01 101.29(2) . 2 ?
Ag04 Ag08 Ag03 57.850(18) . . ?
Ag04 Ag08 Ag03 168.82(3) 2 . ?
Ag04 Ag08 Ag04 118.98(3) 2 . ?
Ag04 Ag08 Ag0A 133.13(3) 2 . ?
Ag04 Ag08 Ag0A 65.17(2) . . ?
Ag04 Ag08 Ag0B 120.64(3) 2 . ?
Ag04 Ag08 Ag0B 108.87(2) . . ?
Ag04 Ag08 Ag0I 62.52(2) 2 2 ?
Ag04 Ag08 Ag0I 148.41(3) . 2 ?
Ag04 Ag08 Ag0J 63.04(2) 2 . ?
Ag08 Ag08 Ag01 55.700(17) 2 2 ?
Ag08 Ag08 Ag03 111.17(3) 2 . ?
Ag08 Ag08 Ag04 61.54(2) 2 2 ?
Ag08 Ag08 Ag04 60.25(2) 2 . ?
Ag08 Ag08 Ag0A 116.64(3) 2 . ?
Ag08 Ag08 Ag0B 128.610(16) 2 . ?
Ag08 Ag08 Ag0I 103.18(2) 2 2 ?
Ag08 Ag08 Ag0J 86.37(2) 2 . ?
Ag0A Ag08 Ag01 165.47(3) . 2 ?
Ag0A Ag08 Ag03 56.962(18) . . ?
Ag0A Ag08 Ag0B 97.09(2) . . ?
Ag0A Ag08 Ag0I 139.88(3) . 2 ?
Ag0B Ag08 Ag01 81.94(2) . 2 ?
Ag0B Ag08 Ag03 55.928(19) . . ?
Ag0B Ag08 Ag0I 58.30(2) . 2 ?
Ag0J Ag08 Ag01 118.74(2) . 2 ?
Ag0J Ag08 Ag03 126.75(3) . . ?
Ag0J Ag08 Ag04 96.56(3) . . ?
Ag0J Ag08 Ag0A 70.09(2) . . ?
Ag0J Ag08 Ag0B 143.66(3) . . ?
Ag0J Ag08 Ag0I 109.72(2) . 2 ?
S015 Ag08 Ag01 116.03(6) . . ?
S015 Ag08 Ag01 101.12(6) . 2 ?
S015 Ag08 Ag03 92.77(7) . . ?
S015 Ag08 Ag04 148.24(7) . . ?
S015 Ag08 Ag04 92.16(7) . 2 ?
S015 Ag08 Ag08 151.13(7) . 2 ?
S015 Ag08 Ag0A 89.59(7) . . ?
S015 Ag08 Ag0B 52.94(6) . . ?
S015 Ag08 Ag0I 50.47(6) . 2 ?
S015 Ag08 Ag0J 92.09(6) . . ?
Ag01 Ag09 Ag02 56.463(17) . . ?
Ag01 Ag09 Ag03 60.620(19) . . ?
Ag01 Ag09 Ag05 55.339(18) . . ?
Ag01 Ag09 Ag06 112.00(2) . . ?
Ag01 Ag09 Ag0B 67.95(2) . . ?
Ag01 Ag09 Ag0C 106.56(2) . . ?
Ag01 Ag09 Ag0H 158.81(3) . . ?
Ag01 Ag09 Ag0O 59.85(2) . . ?
Ag01 Ag09 Ag1A 84.23(3) . . ?
Ag02 Ag09 Ag05 109.34(2) . . ?
Ag02 Ag09 Ag0O 79.40(2) . . ?
Ag03 Ag09 Ag02 101.66(2) . . ?
Ag03 Ag09 Ag05 57.660(19) . . ?
Ag03 Ag09 Ag0C 64.57(2) . . ?
Ag03 Ag09 Ag0H 101.19(3) . . ?
Ag03 Ag09 Ag0O 104.88(3) . . ?
Ag03 Ag09 Ag1A 144.84(4) . . ?
Ag05 Ag09 Ag0O 52.37(2) . . ?
Ag06 Ag09 Ag02 57.489(18) . . ?
Ag06 Ag09 Ag03 121.74(3) . . ?
Ag06 Ag09 Ag05 166.83(3) . . ?
Ag06 Ag09 Ag0B 62.52(2) . . ?
Ag06 Ag09 Ag0C 137.63(3) . . ?
Ag06 Ag09 Ag0H 66.60(2) . . ?
Ag06 Ag09 Ag0O 120.13(3) . . ?
Ag06 Ag09 Ag1A 68.77(7) . . ?
Ag0B Ag09 Ag02 54.499(19) . . ?
Ag0B Ag09 Ag03 62.19(2) . . ?
Ag0B Ag09 Ag05 111.01(2) . . ?
Ag0B Ag09 Ag0C 120.29(3) . . ?
Ag0B Ag09 Ag0H 94.58(3) . . ?
Ag0B Ag09 Ag0O 123.88(3) . . ?
Ag0B Ag09 Ag1A 105.98(7) . . ?
Ag0C Ag09 Ag02 162.90(3) . . ?
Ag0C Ag09 Ag05 55.349(18) . . ?
Ag0C Ag09 Ag0O 93.96(2) . . ?
Ag0C Ag09 Ag1A 133.33(8) . . ?
Ag0H Ag09 Ag02 123.62(3) . . ?
Ag0H Ag09 Ag05 126.43(2) . . ?
Ag0H Ag09 Ag0C 71.09(2) . . ?
Ag0H Ag09 Ag0O 140.39(3) . . ?
Ag0H Ag09 Ag1A 113.09(4) . . ?
S0 Ag09 Ag01 110.45(12) . . ?
S0 Ag09 Ag02 93.90(17) . . ?
S0 Ag09 Ag03 150.2(2) . . ?
S0 Ag09 Ag05 93.3(2) . . ?
S0 Ag09 Ag06 88.0(2) . . ?
S0 Ag09 Ag0B 144.5(2) . . ?
S0 Ag09 Ag0C 94.6(2) . . ?
S0 Ag09 Ag0H 90.72(12) . . ?
S0 Ag09 Ag0O 53.08(15) . . ?
S1 Ag09 Ag01 106.27(12) . . ?
S1 Ag09 Ag02 107.52(16) . . ?
S1 Ag09 Ag03 131.45(19) . . ?
S1 Ag09 Ag05 76.20(18) . . ?
S1 Ag09 Ag06 106.66(19) . . ?
S1 Ag09 Ag0B 161.73(17) . . ?
S1 Ag09 Ag0C 77.81(18) . . ?
S1 Ag09 Ag0H 93.95(11) . . ?
S1 Ag09 Ag0O 46.51(11) . . ?
S1 Ag09 Ag1A 55.77(18) . . ?
Ag1A Ag09 Ag02 52.95(6) . . ?
Ag1A Ag09 Ag05 104.08(6) . . ?
Ag1A Ag09 Ag0O 51.82(6) . . ?
Ag03 Ag0A Ag04 57.735(18) . . ?
Ag03 Ag0A Ag08 64.92(2) . . ?
Ag03 Ag0A Ag0J 119.14(2) . . ?
Ag04 Ag0A Ag0J 83.58(2) . . ?
Ag08 Ag0A Ag04 56.893(19) . . ?
Ag08 Ag0A Ag0J 54.477(19) . . ?
S00T Ag0A Ag03 58.13(5) . . ?
S00T Ag0A Ag04 114.20(5) . . ?
S00T Ag0A Ag08 105.84(5) . . ?
S00T Ag0A Ag0J 142.05(5) . . ?
S00V Ag0A Ag03 150.79(6) . . ?
S00V Ag0A Ag04 93.25(5) . . ?
S00V Ag0A Ag08 97.84(5) . . ?
S00V Ag0A Ag0J 46.83(5) . . ?
S00V Ag0A S00T 150.57(7) . . ?
Ag02 Ag0B Ag01 57.042(19) . . ?
Ag02 Ag0B Ag03 110.01(3) . . ?
Ag02 Ag0B Ag06 61.03(2) . . ?
Ag02 Ag0B Ag07 57.463(19) . 2 ?
Ag02 Ag0B Ag08 91.70(2) . . ?
Ag02 Ag0B Ag09 68.95(2) . . ?
Ag02 Ag0B Ag0E 108.77(3) . . ?
Ag02 Ag0B Ag0I 64.58(2) . 2 ?
Ag02 Ag0B Ag0L 142.63(3) . . ?
Ag03 Ag0B Ag01 55.850(18) . . ?
Ag03 Ag0B Ag06 115.17(3) . . ?
Ag03 Ag0B Ag07 167.16(3) . 2 ?
Ag03 Ag0B Ag08 62.108(19) . . ?
Ag03 Ag0B Ag0E 131.80(3) . . ?
Ag03 Ag0B Ag0I 125.83(3) . 2 ?
Ag06 Ag0B Ag01 100.24(2) . . ?
Ag06 Ag0B Ag07 57.905(19) . 2 ?
Ag06 Ag0B Ag08 150.87(3) . . ?
Ag06 Ag0B Ag0E 62.88(2) . . ?
Ag06 Ag0B Ag0I 107.77(3) . 2 ?
Ag07 Ag0B Ag01 112.92(2) 2 . ?
Ag07 Ag0B Ag0I 53.99(2) 2 2 ?
Ag08 Ag0B Ag01 52.833(18) . . ?
Ag08 Ag0B Ag07 117.79(3) . 2 ?
Ag08 Ag0B Ag0I 64.22(2) . 2 ?
Ag09 Ag0B Ag01 55.813(19) . . ?
Ag09 Ag0B Ag03 59.16(2) . . ?
Ag09 Ag0B Ag06 58.60(2) . . ?
Ag09 Ag0B Ag07 110.27(2) . 2 ?
Ag09 Ag0B Ag08 104.04(3) . . ?
Ag09 Ag0B Ag0E 112.18(3) . . ?
Ag09 Ag0B Ag0I 131.20(3) . 2 ?
Ag09 Ag0B Ag0L 76.22(3) . . ?
Ag0E Ag0B Ag01 162.90(3) . . ?
Ag0E Ag0B Ag07 57.046(19) . 2 ?
Ag0E Ag0B Ag08 142.76(3) . . ?
Ag0E Ag0B Ag0I 96.30(2) . 2 ?
Ag0I Ag0B Ag01 86.06(2) 2 . ?
Ag0L Ag0B Ag01 112.58(3) . . ?
Ag0L Ag0B Ag03 59.74(2) . . ?
Ag0L Ag0B Ag06 89.59(3) . . ?
Ag0L Ag0B Ag07 127.56(3) . 2 ?
Ag0L Ag0B Ag08 109.89(2) . . ?
Ag0L Ag0B Ag0E 72.07(2) . . ?
Ag0L Ag0B Ag0I 152.27(3) . 2 ?
S015 Ag0B Ag01 104.09(7) . . ?
S015 Ag0B Ag02 116.22(7) . . ?
S015 Ag0B Ag03 96.90(7) . . ?
S015 Ag0B Ag06 147.07(7) . . ?
S015 Ag0B Ag07 91.94(7) . 2 ?
S015 Ag0B Ag08 52.13(7) . . ?
S015 Ag0B Ag09 154.18(7) . . ?
S015 Ag0B Ag0E 90.66(7) . . ?
S015 Ag0B Ag0I 53.00(7) . 2 ?
S015 Ag0B Ag0L 101.02(7) . . ?
Ag05 Ag0C Ag03 58.952(19) . . ?
Ag05 Ag0C Ag09 67.27(2) . . ?
Ag09 Ag0C Ag03 55.794(19) . . ?
S00Z Ag0C Ag03 114.51(5) . . ?
S00Z Ag0C Ag05 57.66(5) . . ?
S00Z Ag0C Ag09 109.99(5) . . ?
S013 Ag0C Ag03 96.44(6) . . ?
S013 Ag0C Ag05 154.91(6) . . ?
S013 Ag0C Ag09 95.77(6) . . ?
S013 Ag0C S00Z 147.28(7) . . ?
Ag04 Ag0D Ag05 57.415(19) . . ?
Ag04 Ag0D Ag0I 66.84(2) . . ?
Ag0I Ag0D Ag05 55.26(2) . . ?
S00U Ag0D Ag04 150.77(6) . . ?
S00U Ag0D Ag05 93.82(6) . . ?
S00U Ag0D Ag0I 93.52(5) . . ?
S00U Ag0D S011 151.86(8) . . ?
S011 Ag0D Ag04 57.08(5) . . ?
S011 Ag0D Ag05 112.44(6) . . ?
S011 Ag0D Ag0I 109.43(5) . . ?
Ag07 Ag0E Ag06 57.96(2) 2 . ?
Ag07 Ag0E Ag0B 63.05(2) 2 . ?
Ag0B Ag0E Ag06 57.00(2) . . ?
S00Y Ag0E Ag06 112.75(6) 2 . ?
S00Y Ag0E Ag07 57.12(5) 2 2 ?
S00Y Ag0E Ag0B 104.97(6) 2 . ?
S012 Ag0E Ag06 87.38(6) . . ?
S012 Ag0E Ag07 144.83(6) . 2 ?
S012 Ag0E Ag0B 94.47(6) . . ?
S012 Ag0E S00Y 157.40(8) . 2 ?
Ag02 Ag0F Ag06 59.065(19) 2 2 ?
Ag02 Ag0F Ag07 59.24(2) 2 . ?
Ag02 Ag0F Ag0G 107.91(3) 2 . ?
Ag02 Ag0F Ag0K 99.10(3) 2 2 ?
Ag02 Ag0F Ag0O 54.544(19) 2 . ?
Ag02 Ag0F Ag1A 63.19(4) 2 . ?
Ag06 Ag0F Ag0K 56.40(2) 2 2 ?
Ag06 Ag0F Ag0O 103.73(2) 2 . ?
Ag07 Ag0F Ag06 59.27(2) . 2 ?
Ag07 Ag0F Ag0G 67.12(2) . . ?
Ag07 Ag0F Ag0K 113.32(3) . 2 ?
Ag07 Ag0F Ag0O 57.35(2) . . ?
Ag07 Ag0F Ag1A 106.90(10) . . ?
Ag0G Ag0F Ag06 123.14(3) . 2 ?
Ag0G Ag0F Ag0K 146.47(3) . 2 ?
Ag0G Ag0F Ag0O 57.17(2) . . ?
Ag0G Ag0F Ag1A 93.49(10) . . ?
Ag0K Ag0F Ag0O 153.61(3) 2 . ?
Cl00 Ag0F Ag02 108.44(5) . 2 ?
Cl00 Ag0F Ag06 57.76(4) . 2 ?
Cl00 Ag0F Ag07 61.93(5) . . ?
Cl00 Ag0F Ag0G 81.91(5) . . ?
Cl00 Ag0F Ag0K 70.77(5) . 2 ?
Cl00 Ag0F Ag0O 115.66(5) . . ?
Cl00 Ag0F Ag1B 171.63(9) . . ?
Cl00 Ag0F Ag1B 124.55(10) . 2 ?
Cl00 Ag0F Ag1A 168.83(11) . . ?
S00X Ag0F Ag02 148.21(5) . 2 ?
S00X Ag0F Ag06 150.25(5) . 2 ?
S00X Ag0F Ag07 116.92(6) . . ?
S00X Ag0F Ag0G 51.62(5) . . ?
S00X Ag0F Ag0K 109.91(5) . 2 ?
S00X Ag0F Ag0O 95.55(5) . . ?
S00X Ag0F Cl00 93.55(7) . . ?
S00X Ag0F AgA 57.71(7) . . ?
S00X Ag0F Ag1B 125.42(11) . 2 ?
S00X Ag0F Ag1B 93.90(6) . . ?
S00X Ag0F Ag1A 91.50(6) . . ?
AgA Ag0F Ag02 115.15(5) . 2 ?
AgA Ag0F Ag06 134.70(5) . 2 ?
AgA Ag0F Ag07 162.35(5) . . ?
AgA Ag0F Ag0G 101.82(5) . . ?
AgA Ag0F Ag0K 83.63(4) . 2 ?
AgA Ag0F Ag0O 105.27(4) . . ?
AgA Ag0F Cl00 132.20(6) . . ?
AgA Ag0F Ag1B 67.72(11) . 2 ?
AgA Ag0F Ag1A 58.64(9) . . ?
Ag1B Ag0F Ag07 117.52(9) . . ?
Ag1B Ag0F Ag07 115.38(9) 2 . ?
Ag1B Ag0F Ag0G 152.33(7) 2 . ?
Ag1B Ag0F Ag0G 105.76(11) . . ?
Ag1B Ag0F Ag0O 99.58(4) 2 . ?
Ag1B Ag0F Ag0O 67.35(12) . . ?
Ag1B Ag0F Ag1B 47.38(18) 2 . ?
Ag1A Ag0F Ag06 118.16(4) . 2 ?
Ag1A Ag0F Ag0K 116.68(11) . 2 ?
Ag1A Ag0F Ag0O 53.83(11) . . ?
Ag0F Ag0G Ag07 55.81(2) . . ?
Ag0O Ag0G Ag07 56.50(2) . . ?
Ag0O Ag0G Ag0F 65.61(2) . . ?
S00W Ag0G Ag07 91.16(6) . . ?
S00W Ag0G Ag0F 146.69(6) . . ?
S00W Ag0G Ag0O 93.95(6) . . ?
S00W Ag0G S00X 154.95(8) . . ?
S00X Ag0G Ag07 111.91(5) . . ?
S00X Ag0G Ag0F 57.79(5) . . ?
S00X Ag0G Ag0O 106.68(6) . . ?
Ag09 Ag0H Ag06 54.65(2) . . ?
Ag09 Ag0H Ag0L 71.93(3) . . ?
Ag0L Ag0H Ag06 82.35(2) . . ?
S013 Ag0H Ag06 144.44(6) . . ?
S013 Ag0H Ag09 95.52(6) . . ?
S013 Ag0H Ag0L 68.79(5) . . ?
S014 Ag0H Ag06 54.52(5) . . ?
S014 Ag0H Ag09 95.10(6) . . ?
S014 Ag0H Ag0L 131.75(6) . . ?
S014 Ag0H S013 159.18(8) . . ?
Ag01 Ag0I Ag02 56.693(19) . 2 ?
Ag01 Ag0I Ag04 56.335(19) . . ?
Ag01 Ag0I Ag05 60.51(2) . . ?
Ag01 Ag0I Ag07 111.08(3) . . ?
Ag01 Ag0I Ag08 60.97(2) . 2 ?
Ag01 Ag0I Ag0B 87.27(2) . 2 ?
Ag01 Ag0I Ag0D 108.95(3) . . ?
Ag01 Ag0I Ag0M 154.39(4) . . ?
Ag02 Ag0I Ag04 110.36(2) 2 . ?
Ag02 Ag0I Ag08 81.00(2) 2 2 ?
Ag04 Ag0I Ag08 51.566(19) . 2 ?
Ag05 Ag0I Ag02 102.40(3) . 2 ?
Ag05 Ag0I Ag04 57.423(19) . . ?
Ag05 Ag0I Ag08 104.20(3) . 2 ?
Ag05 Ag0I Ag0B 147.61(3) . 2 ?
Ag05 Ag0I Ag0D 66.53(2) . . ?
Ag05 Ag0I Ag0M 100.17(3) . . ?
Ag07 Ag0I Ag02 56.086(19) . 2 ?
Ag07 Ag0I Ag04 166.35(3) . . ?
Ag07 Ag0I Ag05 123.48(3) . . ?
Ag07 Ag0I Ag08 119.57(3) . 2 ?
Ag07 Ag0I Ag0B 62.51(2) . 2 ?
Ag07 Ag0I Ag0D 137.28(3) . . ?
Ag07 Ag0I Ag0M 63.64(2) . . ?
Ag0B Ag0I Ag02 51.753(18) 2 2 ?
Ag0B Ag0I Ag04 108.91(3) 2 . ?
Ag0B Ag0I Ag08 57.49(2) 2 2 ?
Ag0D Ag0I Ag02 165.62(3) . 2 ?
Ag0D Ag0I Ag04 56.36(2) . . ?
Ag0D Ag0I Ag08 92.60(3) . 2 ?
Ag0D Ag0I Ag0B 134.14(3) . 2 ?
Ag0M Ag0I Ag02 118.48(3) . 2 ?
Ag0M Ag0I Ag04 129.92(3) . . ?
Ag0M Ag0I Ag08 144.46(3) . 2 ?
Ag0M Ag0I Ag0B 109.32(3) . 2 ?
Ag0M Ag0I Ag0D 73.84(2) . . ?
Ag0O Ag0I Ag01 68.34(3) . . ?
Ag0O Ag0I Ag02 55.36(2) . 2 ?
Ag0O Ag0I Ag04 111.95(3) . . ?
Ag0O Ag0I Ag05 62.64(2) . . ?
Ag0O Ag0I Ag07 63.10(3) . . ?
Ag0O Ag0I Ag08 125.96(3) . 2 ?
Ag0O Ag0I Ag0B 104.39(3) . 2 ?
Ag0O Ag0I Ag0D 121.46(3) . . ?
Ag0O Ag0I Ag0M 88.24(3) . . ?
S015 Ag0I Ag01 109.68(7) 2 . ?
S015 Ag0I Ag02 102.91(7) 2 2 ?
S015 Ag0I Ag04 83.04(7) 2 . ?
S015 Ag0I Ag05 138.51(7) 2 . ?
S015 Ag0I Ag07 97.94(7) 2 . ?
S015 Ag0I Ag08 49.03(7) 2 2 ?
S015 Ag0I Ag0B 52.23(6) 2 2 ?
S015 Ag0I Ag0D 81.98(7) 2 . ?
S015 Ag0I Ag0M 95.94(7) 2 . ?
S015 Ag0I Ag0O 156.29(7) 2 . ?
Ag04 Ag0J Ag0A 113.33(2) 2 . ?
Ag04 Ag0J Ag0J 90.24(3) 2 2 ?
Ag08 Ag0J Ag04 57.90(2) . 2 ?
Ag08 Ag0J Ag0A 55.436(18) . . ?
Ag08 Ag0J Ag0J 81.19(2) . 2 ?
Ag0J Ag0J Ag0A 80.07(3) 2 . ?
S00V Ag0J Ag04 150.20(6) . 2 ?
S00V Ag0J Ag08 97.85(5) . . ?
S00V Ag0J Ag0A 45.87(5) . . ?
S00V Ag0J Ag0J 67.35(5) . 2 ?
S00V Ag0J S011 152.64(8) . 2 ?
S011 Ag0J Ag04 56.04(5) 2 2 ?
S011 Ag0J Ag08 98.12(5) 2 . ?
S011 Ag0J Ag0A 134.24(6) 2 . ?
S011 Ag0J Ag0J 137.29(6) 2 2 ?
Ag06 Ag0K Ag0F 59.05(2) . 2 ?
Ag06 Ag0K Ag1B 71.73(6) . . ?
Ag06 Ag0K Ag1A 66.52(5) . . ?
S010 Ag0K Ag06 146.62(6) . . ?
S010 Ag0K Ag0F 87.66(6) . 2 ?
S010 Ag0K S014 153.95(8) . . ?
S010 Ag0K Ag1B 86.87(11) . . ?
S010 Ag0K Ag1A 97.49(11) . . ?
S014 Ag0K Ag06 57.92(5) . . ?
S014 Ag0K Ag0F 114.87(6) . 2 ?
S014 Ag0K Ag1B 116.66(11) . . ?
S014 Ag0K Ag1A 104.35(11) . . ?
Ag1A Ag0K Ag0F 62.61(9) . 2 ?
Ag03 Ag0L Ag0H 98.91(3) . . ?
Ag0B Ag0L Ag03 61.43(2) . . ?
Ag0B Ag0L Ag0H 92.78(3) . . ?
S00T Ag0L Ag03 58.06(5) . . ?
S00T Ag0L Ag0B 98.29(5) . . ?
S00T Ag0L Ag0H 143.54(5) . . ?
S012 Ag0L Ag03 155.73(6) . . ?
S012 Ag0L Ag0B 97.96(5) . . ?
S012 Ag0L Ag0H 67.60(6) . . ?
S012 Ag0L S00T 143.38(8) . . ?
Ag07 Ag0M Ag0N 92.04(3) . . ?
Ag0I Ag0M Ag07 57.87(2) . . ?
Ag0I Ag0M Ag0N 77.45(3) . . ?
S00U Ag0M Ag07 150.30(6) . . ?
S00U Ag0M Ag0I 94.79(6) . . ?
S00U Ag0M Ag0N 68.86(5) . . ?
S00U Ag0M S00Y 149.77(8) . . ?
S00Y Ag0M Ag07 56.12(5) . . ?
S00Y Ag0M Ag0I 99.95(6) . . ?
S00Y Ag0M Ag0N 140.14(6) . . ?
Ag05 Ag0N Ag0M 93.60(3) . . ?
Ag0O Ag0N Ag05 60.35(2) . . ?
Ag0O Ag0N Ag0M 82.00(3) . . ?
S00W Ag0N Ag05 150.43(6) . . ?
S00W Ag0N Ag0M 65.82(6) . . ?
S00W Ag0N Ag0O 94.47(6) . . ?
S00W Ag0N S00Z 150.53(8) . . ?
S00Z Ag0N Ag05 57.36(5) . . ?
S00Z Ag0N Ag0M 140.30(6) . . ?
S00Z Ag0N Ag0O 101.89(6) . . ?
Ag01 Ag0O Ag0F 111.83(3) . . ?
Ag01 Ag0O Ag1B 84.22(4) . . ?
Ag02 Ag0O Ag01 57.293(19) 2 . ?
Ag02 Ag0O Ag05 110.61(3) 2 . ?
Ag02 Ag0O Ag07 59.44(2) 2 . ?
Ag02 Ag0O Ag0F 56.159(19) 2 . ?
Ag02 Ag0O Ag0G 109.47(3) 2 . ?
Ag02 Ag0O Ag0N 149.71(4) 2 . ?
Ag02 Ag0O Ag1B 59.73(6) 2 . ?
Ag02 Ag0O Ag1A 66.38(7) 2 . ?
Ag05 Ag0O Ag01 55.870(18) . . ?
Ag05 Ag0O Ag07 117.45(4) . . ?
Ag05 Ag0O Ag0F 166.68(3) . . ?
Ag05 Ag0O Ag0G 133.75(3) . . ?
Ag05 Ag0O Ag1B 126.54(7) . . ?
Ag07 Ag0O Ag01 99.84(2) . . ?
Ag07 Ag0O Ag0F 56.39(2) . . ?
Ag07 Ag0O Ag0G 66.74(3) . . ?
Ag07 Ag0O Ag1B 101.86(8) . . ?
Ag0F Ag0O Ag1B 50.74(7) . . ?
Ag0G Ag0O Ag01 165.69(3) . . ?
Ag0G Ag0O Ag0F 57.23(2) . . ?
Ag0G Ag0O Ag1B 93.49(4) . . ?
Ag0I Ag0O Ag01 55.99(2) . . ?
Ag0I Ag0O Ag02 69.52(2) . 2 ?
Ag0I Ag0O Ag05 59.87(2) . . ?
Ag0I Ag0O Ag07 59.57(3) . . ?
Ag0I Ag0O Ag0F 110.07(3) . . ?
Ag0I Ag0O Ag0G 116.51(4) . . ?
Ag0I Ag0O Ag0N 82.10(3) . . ?
Ag0I Ag0O Ag1B 127.40(5) . . ?
Ag0I Ag0O Ag1A 131.02(5) . . ?
Ag0N Ag0O Ag01 114.72(3) . . ?
Ag0N Ag0O Ag05 60.25(2) . . ?
Ag0N Ag0O Ag07 97.43(4) . . ?
Ag0N Ag0O Ag0F 129.77(3) . . ?
Ag0N Ag0O Ag0G 73.50(3) . . ?
Ag0N Ag0O Ag1B 150.17(6) . . ?
S0 Ag0O Ag01 98.74(11) . . ?
S0 Ag0O Ag05 98.12(16) . . ?
S0 Ag0O Ag07 144.39(16) . . ?
S0 Ag0O Ag0F 88.48(17) . . ?
S0 Ag0O Ag0G 90.53(11) . . ?
S0 Ag0O Ag0I 152.43(11) . . ?
S0 Ag0O Ag0N 101.97(18) . . ?
S0 Ag0O Ag1B 50.4(2) . . ?
S1 Ag0O Ag01 97.74(12) . . ?
S1 Ag0O Ag02 122.55(16) . 2 ?
S1 Ag0O Ag05 82.87(18) . . ?
S1 Ag0O Ag07 158.46(16) . . ?
S1 Ag0O Ag0F 105.23(19) . . ?
S1 Ag0O Ag0G 94.41(12) . . ?
S1 Ag0O Ag0I 141.87(17) . . ?
S1 Ag0O Ag0N 86.37(17) . . ?
S1 Ag0O Ag1A 58.99(19) . . ?
Ag1A Ag0O Ag01 82.31(4) . . ?
Ag1A Ag0O Ag05 118.99(9) . . ?
Ag1A Ag0O Ag07 111.28(10) . . ?
Ag1A Ag0O Ag0F 59.55(9) . . ?
Ag1A Ag0O Ag0G 97.63(6) . . ?
Ag1A Ag0O Ag0N 143.90(8) . . ?
Ag0F AgB AgB 87.46(5) . 2 ?
S00X AgB Ag0F 53.62(6) . . ?
S00X AgB AgB 133.27(10) . 2 ?
S00X AgB Ag1B 96.11(9) . . ?
S010 AgB Ag0F 140.41(9) . . ?
S010 AgB AgB 65.65(7) . 2 ?
S010 AgB S00X 161.06(11) . . ?
S010 AgB Ag1B 89.85(8) . . ?
Ag1B AgB Ag0F 54.01(4) . . ?
Ag06 Cl00 Ag07 62.09(4) 2 . ?
Ag0F Cl00 Ag06 66.52(5) . 2 ?
Ag0F Cl00 Ag07 62.29(5) . . ?
Ag03 Cl1 Ag04 63.14(4) . . ?
Ag03 Cl1 Ag05 63.14(4) . . ?
Ag04 Cl1 Ag05 62.75(4) . . ?
Ag0A S00T Ag03 68.97(5) . . ?
Ag0A S00T Ag0L 127.84(8) . . ?
Ag0L S00T Ag03 68.26(5) . . ?
C01C S00T Ag03 102.1(3) . . ?
C01C S00T Ag0A 104.7(3) . . ?
C01C S00T Ag0L 112.2(3) . . ?
Ag0D S00U Ag0M 92.13(7) . . ?
C01H S00U Ag0D 103.2(3) . . ?
C01H S00U Ag0M 105.8(3) . . ?
Ag0A S00V Ag0J 87.29(7) . . ?
C035 S00V Ag0A 102.9(4) . . ?
C035 S00V Ag0J 105.6(3) . . ?
Ag0G S00W Ag0N 92.16(8) . . ?
C02A S00W Ag0G 105.7(3) . . ?
C02A S00W Ag0N 107.2(3) . . ?
Ag0G S00X Ag0F 70.59(6) . . ?
Ag0G S00X AgA 121.30(9) . . ?
AgB S00X Ag0F 79.00(8) . . ?
AgB S00X Ag0G 133.46(10) . . ?
C01S S00X Ag0F 101.5(3) . . ?
C01S S00X Ag0G 107.8(3) . . ?
C01S S00X AgB 112.2(3) . . ?
C01S S00X AgA 113.7(3) . . ?
AgA S00X Ag0F 62.13(7) . . ?
Ag0E S00Y Ag07 70.53(6) 2 . ?
Ag0M S00Y Ag07 72.80(6) . . ?
Ag0M S00Y Ag0E 129.16(9) . 2 ?
C028 S00Y Ag07 99.2(3) . . ?
C028 S00Y Ag0E 108.3(3) . 2 ?
C028 S00Y Ag0M 111.3(3) . . ?
Ag0C S00Z Ag05 69.10(6) . . ?
Ag0N S00Z Ag05 69.95(6) . . ?
Ag0N S00Z Ag0C 127.01(8) . . ?
C01F S00Z Ag05 102.3(3) . . ?
C01F S00Z Ag0C 108.9(3) . . ?
C01F S00Z Ag0N 111.5(3) . . ?
Ag0K S010 AgA 94.69(8) . 2 ?
Ag0K S010 AgA 88.74(8) . . ?
AgB S010 Ag0K 95.81(9) . . ?
C134 S010 Ag0K 111.9(5) . . ?
C134 S010 AgB 81.0(6) . . ?
C134 S010 AgA 97.4(6) . . ?
C134 S010 AgA 139.2(5) . 2 ?
AgA S010 AgA 51.23(9) . 2 ?
Ag0D S011 Ag04 70.58(6) . . ?
Ag0J S011 Ag04 72.96(6) 2 . ?
Ag0J S011 Ag0D 130.07(9) 2 . ?
C01Q S011 Ag04 102.5(3) . . ?
C01Q S011 Ag0D 109.7(3) . . ?
C01Q S011 Ag0J 110.6(3) . 2 ?
Ag0E S012 Ag0L 90.95(7) . . ?
C026 S012 Ag0E 104.9(3) . . ?
C026 S012 Ag0L 106.9(3) . . ?
Ag0C S013 Ag0H 90.22(7) . . ?
C02J S013 Ag0C 100.4(3) . . ?
C02J S013 Ag0H 106.0(3) . . ?
Ag0H S014 Ag06 77.18(6) . . ?
Ag0H S014 Ag0K 131.37(9) . . ?
Ag0K S014 Ag06 69.65(6) . . ?
C01J S014 Ag06 101.0(3) . . ?
C01J S014 Ag0H 112.1(3) . . ?
C01J S014 Ag0K 108.4(3) . . ?
Ag08 S015 Ag0B 74.93(7) . . ?
Ag08 S015 Ag0I 80.49(8) . 2 ?
Ag0B S015 Ag0I 74.78(7) . 2 ?
C02P S015 Ag08 126.6(5) . . ?
C02P S015 Ag0B 109.8(5) . . ?
C02P S015 Ag0I 152.9(5) . 2 ?
Ag09 S0 Ag0O 77.26(17) . . ?
Ag09 S0 Ag1B 87.28(17) . . ?
C12 S0 Ag09 128.0(4) . . ?
C12 S0 Ag0O 126.5(8) . . ?
C12 S0 Ag1B 138.8(7) . . ?
Ag1B S0 Ag0O 76.20(13) . . ?
C01C C018 C01O 107.1(7) . . ?
C01X C018 C01C 110.5(7) . . ?
C01X C018 C01O 108.5(8) . . ?
C01B C019 C01M 108.8(8) . . ?
C01G C01A C02Z 108.7(8) . . ?
C028 C01A C01G 110.2(7) . . ?
C028 C01A C02Z 105.4(8) . . ?
C019 C01B C01F 112.2(8) . . ?
C019 C01B C027 108.9(7) . . ?
C01F C01B C027 107.2(8) . . ?
C018 C01C S00T 111.2(5) . . ?
C01D C01C S00T 110.9(6) . . ?
C01D C01C C018 109.5(7) . . ?
C01C C01D C03O 106.9(8) . . ?
C02I C01D C01C 111.8(7) . . ?
C02I C01D C03O 109.4(8) . . ?
C01K C01E C01M 111.2(9) . . ?
C01B C01F S00Z 111.2(6) . . ?
C01K C01F S00Z 110.5(6) . . ?
C01K C01F C01B 109.8(7) . . ?
C01L C01G C01A 110.1(8) . . ?
C01T C01H S00U 113.1(7) . . ?
C01T C01H C02S 110.1(7) . . ?
C02S C01H S00U 108.9(6) . . ?
C01V C01I C02X 110.6(8) . . ?
C01P C01J S014 110.3(7) . . ?
C02B C01J S014 111.5(7) . . ?
C02B C01J C01P 110.2(7) . . ?
C01E C01K C01F 112.3(8) . . ?
C01E C01K C02H 109.1(8) . . ?
C01F C01K C02H 105.7(8) . . ?
C01G C01L C020 107.5(8) . . ?
C01G C01L C02F 110.6(9) . . ?
C020 C01L C02F 110.6(8) . . ?
C01E C01M C019 108.3(7) . . ?
C02L C01M C019 109.2(9) . . ?
C02L C01M C01E 110.1(9) . . ?
C01Y C01N C024 109.7(9) . . ?
C01Y C01N C026 111.5(9) . . ?
C026 C01N C024 108.8(9) . . ?
C03U C01O C018 109.5(8) . . ?
C01J C01P C04N 105.3(9) . . ?
C03D C01P C01J 112.2(9) . . ?
C03D C01P C04N 108.7(10) . . ?
C01V C01Q S011 110.7(6) . . ?
C02U C01Q S011 110.7(6) . . ?
C02U C01Q C01V 110.0(7) . . ?
C03I C01R C01U 111.0(9) . . ?
C01U C01S S00X 111.6(6) . . ?
C01U C01S C022 110.4(8) . . ?
C022 C01S S00X 110.9(7) . . ?
C01H C01T C021 107.7(9) . . ?
C02E C01T C01H 111.2(8) . . ?
C02E C01T C021 109.9(9) . . ?
C01R C01U C02V 108.8(9) . . ?
C01S C01U C01R 107.5(8) . . ?
C01S C01U C02V 110.1(8) . . ?
C01I C01V C01Q 112.3(8) . . ?
C01I C01V C01W 107.9(7) . . ?
C01Q C01V C01W 106.1(7) . . ?
C048 C01W C01V 110.5(8) . . ?
C033 C01X C018 111.5(8) . . ?
C01N C01Y C02C 111.6(9) . . ?
C027 C01Z C02H 110.4(8) . . ?
C027 C01Z C02L 110.4(8) . . ?
C02L C01Z C02H 109.4(9) . . ?
C038 C020 C01L 110.2(7) . . ?
C03Q C021 C01T 109.5(9) . . ?
C01S C022 C03S 106.3(8) . . ?
C025 C022 C01S 110.8(8) . . ?
C025 C022 C03S 108.2(9) . . ?
C02A C023 C02G 107.9(8) . . ?
C02A C023 C03F 111.0(9) . . ?
C03F C023 C02G 111.7(9) . . ?
C01N C024 C02M 108.3(9) . . ?
C022 C025 C03T 111.2(10) . . ?
C01N C026 S012 113.2(7) . . ?
C01N C026 C02Q 107.9(8) . . ?
C02Q C026 S012 110.8(7) . . ?
C01Z C027 C01B 109.1(9) . . ?
C01A C028 S00Y 111.1(7) . . ?
C01A C028 C038 110.6(7) . . ?
C038 C028 S00Y 110.6(6) . . ?
C02P C029 C04G 105.0(11) . . ?
C041 C029 C02P 112.2(13) . . ?
C041 C029 C04G 105.6(12) . . ?
C023 C02A S00W 114.2(7) . . ?
C023 C02A C044 107.4(8) . . ?
C044 C02A S00W 110.1(7) . . ?
C01J C02B C02N 108.5(9) . . ?
C01J C02B C039 111.3(9) . . ?
C02N C02B C039 107.4(9) . . ?
C030 C02C C01Y 109.6(10) . . ?
C03B C02C C01Y 107.8(9) . . ?
C03B C02C C030 109.5(10) . . ?
C03R C02E C01T 110.5(10) . . ?
C02Y C02F C01L 109.3(8) . . ?
C03Z C02G C023 106.8(9) . . ?
C01Z C02H C01K 108.6(8) . . ?
C01D C02I C033 109.2(8) . . ?
C032 C02J S013 110.6(6) . . ?
C03M C02J S013 112.9(7) . . ?
C03M C02J C032 111.9(8) . . ?
C02S C02K C03R 111.1(8) . . ?
C01M C02L C01Z 109.3(8) . . ?
C030 C02M C024 109.9(10) . . ?
C030 C02M C03Y 108.8(11) . . ?
C03Y C02M C024 107.6(9) . . ?
C040 C02N C02B 110.6(10) . . ?
C029 C02P S015 112.3(10) . . ?
C029 C02P C037 109.9(11) . . ?
C037 C02P S015 114.8(10) . . ?
C03B C02Q C026 109.8(9) . . ?
C03Y C02Q C026 106.7(10) . . ?
C03Y C02Q C03B 110.4(10) . . ?
C02U C02R C02X 109.6(8) . . ?
C01H C02S C04W 108.2(8) . . ?
C02K C02S C01H 110.6(8) . . ?
C02K C02S C04W 108.0(9) . . ?
C03Q C02T C03R 110.0(9) . . ?
C02R C02U C01Q 112.3(7) . . ?
C02R C02U C03G 108.4(8) . . ?
C03G C02U C01Q 106.1(8) . . ?
C03T C02V C01U 111.0(9) . . ?
C031 C02W C034 109.4(9) . . ?
C035 C02W C031 108.5(9) . . ?
C035 C02W C034 107.3(9) . . ?
C01I C02X C02R 109.3(7) . . ?
C01I C02X C03J 108.8(8) . . ?
C03J C02X C02R 108.5(8) . . ?
C02Z C02Y C02F 109.3(9) . . ?
C036 C02Y C02F 110.7(8) . . ?
C036 C02Y C02Z 108.9(8) . . ?
C02Y C02Z C01A 111.1(8) . . ?
C02M C030 C02C 110.7(9) . . ?
C042 C031 C02W 111.7(10) . . ?
C02J C032 C03V 108.8(9) . . ?
C03A C032 C02J 107.3(8) . . ?
C03A C032 C03V 108.2(9) . . ?
C01X C033 C02I 109.0(8) . . ?
C01X C033 C04S 109.6(9) . . ?
C04S C033 C02I 109.5(10) . . ?
C045 C034 C02W 110.2(9) . . ?
C02W C035 S00V 113.4(8) . . ?
C02W C035 C03W 110.9(9) . . ?
C03W C035 S00V 109.7(7) . . ?
C02Y C036 C038 110.1(8) . . ?
C04Y C037 C02P 109.2(12) . . ?
C04Z C037 C02P 106.3(12) . . ?
C04Z C037 C04Y 113.9(13) . . ?
C020 C038 C028 111.1(7) . . ?
C020 C038 C036 109.0(8) . . ?
C036 C038 C028 106.8(7) . . ?
C03L C039 C02B 110.9(10) . . ?
C04F C03A C032 111.9(10) . . ?
C02C C03B C02Q 109.4(9) . . ?
C04R C03C C04L 113.6(12) . . ?
C01P C03D C03L 113.1(10) . . ?
C042 C03E C03W 113.0(10) . . ?
C043 C03F C023 108.6(9) . . ?
C048 C03G C02U 112.7(8) . . ?
C03I C03H C03T 111.9(10) . . ?
C03H C03I C01R 108.8(11) . . ?
C03S C03I C01R 108.8(9) . . ?
C03S C03I C03H 109.3(11) . . ?
C048 C03J C02X 112.1(8) . . ?
C043 C03K C044 109.1(9) . . ?
C039 C03L C03D 107.5(9) . . ?
C039 C03L C04A 108.5(11) . . ?
C03D C03L C04A 106.6(12) . . ?
C02J C03M C03N 111.0(9) . . ?
C02J C03M C046 107.1(9) . . ?
C03N C03M C046 106.7(9) . . ?
C047 C03N C03M 111.1(10) . . ?
C03U C03O C01D 109.9(8) . . ?
C04I C03P C134 107.6(15) . . ?
C162 C03P C04I 106.6(15) . . ?
C162 C03P C134 106.8(15) . . ?
C021 C03Q C02T 110.6(12) . . ?
C021 C03Q C04W 109.2(9) . . ?
C02T C03Q C04W 107.0(10) . . ?
C02E C03R C02K 109.8(9) . . ?
C02E C03R C02T 108.6(10) . . ?
C02K C03R C02T 107.8(11) . . ?
C03I C03S C022 112.2(10) . . ?
C025 C03T C03H 106.5(11) . . ?
C02V C03T C025 107.9(9) . . ?
C02V C03T C03H 109.6(11) . . ?
C01O C03U C03O 110.6(9) . . ?
C01O C03U C04S 109.0(9) . . ?
C03O C03U C04S 109.7(10) . . ?
C047 C03V C032 110.9(9) . . ?
C03E C03W C035 108.9(9) . . ?
C03E C03W C04C 109.3(9) . . ?
C04C C03W C035 108.6(9) . . ?
C044 C03X C03Z 107.6(9) . . ?
C02Q C03Y C02M 112.2(10) . . ?
C02G C03Z C03X 108.1(9) . . ?
C04E C03Z C02G 112.7(11) . . ?
C04E C03Z C03X 110.6(11) . . ?
C02N C040 C04A 109.1(11) . . ?
C02N C040 C04N 110.4(9) . . ?
C04A C040 C04N 106.3(12) . . ?
C029 C041 C04L 115.0(12) . . ?
C031 C042 C04H 110.3(10) . . ?
C03E C042 C031 108.5(9) . . ?
C03E C042 C04H 105.5(10) . . ?
C03F C043 C04E 109.8(10) . . ?
C03K C043 C03F 110.0(9) . . ?
C03K C043 C04E 110.7(10) . . ?
C02A C044 C03X 108.3(9) . . ?
C03K C044 C02A 111.7(8) . . ?
C03K C044 C03X 109.6(9) . . ?
C04C C045 C034 107.8(9) . . ?
C04H C045 C034 110.7(10) . . ?
C04H C045 C04C 108.7(10) . . ?
C04F C046 C03M 110.8(9) . . ?
C03N C047 C03V 110.0(9) . . ?
C03N C047 C0AA 110.1(11) . . ?
C03V C047 C0AA 106.4(11) . . ?
C03G C048 C01W 108.8(8) . . ?
C03J C048 C01W 108.0(8) . . ?
C03J C048 C03G 108.2(9) . . ?
C040 C04A C03L 112.5(10) . . ?
C03W C04C C045 109.5(10) . . ?
C03Z C04E C043 108.6(9) . . ?
C03A C04F C046 109.9(9) . . ?
C03A C04F C0AA 107.4(10) . . ?
C046 C04F C0AA 109.1(12) . . ?
C04R C04G C029 113.4(12) . . ?
C045 C04H C042 111.3(9) . . ?
C04K C04I C03P 115.0(16) . . ?
C04I C04K C04T 104.4(15) . . ?
C04I C04K C80 101.6(14) . . ?
C04T C04K C80 113.4(15) . . ?
C03C C04L C041 105.9(12) . . ?
C04Y C04L C03C 107.7(12) . . ?
C04Y C04L C041 107.4(12) . . ?
C040 C04N C01P 110.8(10) . . ?
C03C C04R C04G 108.8(12) . . ?
C03C C04R C04Z 109.7(13) . . ?
C04G C04R C04Z 105.2(12) . . ?
C033 C04S C03U 109.0(8) . . ?
C51 C04T C04K 113.1(15) . . ?
C02S C04W C03Q 110.4(9) . . ?
C04L C04Y C037 110.3(12) . . ?
C037 C04Z C04R 110.4(12) . . ?
C11 C5 C12 105.6(14) . . ?
C14 C5 C11 99.9(14) . . ?
C14 C5 C12 113.4(15) . . ?
C16 C7 C21 113.4(16) . . ?
C16 C11 C5 116.0(16) . . ?
C5 C12 S0 126.9(11) . . ?
C5 C12 S1 108.8(10) . . ?
C19 C12 S0 114.4(10) . . ?
C19 C12 C5 118.1(15) . . ?
C19 C12 S1 122.4(12) . . ?
C5 C14 C21 111.2(15) . . ?
C21 C15 C19 121.6(16) . . ?
C7 C16 C11 102.7(14) . . ?
C7 C16 C17 108.3(15) . . ?
C17 C16 C11 107.5(15) . . ?
C19 C17 C16 119.3(16) . . ?
C12 C19 C15 93.3(14) . . ?
C17 C19 C12 108.3(16) . . ?
C17 C19 C15 105.9(15) . . ?
C7 C21 C14 98.8(14) . . ?
C15 C21 C7 112.9(15) . . ?
C15 C21 C14 105.9(15) . . ?
C04T C51 C57 105.2(15) . . ?
C134 C51 C04T 105.8(15) . . ?
C134 C51 C57 111.0(15) . . ?
C20 C80 C04K 115.4(15) . . ?
C03P C162 C20 116.3(16) . . ?
C80 C20 C162 103.1(15) . . ?
C80 C20 C57 104.0(15) . . ?
C57 C20 C162 108.8(15) . . ?
C20 C57 C51 115.7(15) . . ?
C03P C134 S010 111.2(12) . . ?
C51 C134 S010 107.7(12) . . ?
C51 C134 C03P 113.2(16) . . ?
C04F C0AA C047 111.5(10) . . ?
Ag0F AgA S010 87.68(7) . 2 ?
Ag0F AgA Ag1A 66.10(5) . . ?
S00X AgA Ag0F 60.15(6) . . ?
S00X AgA S010 130.33(10) . . ?
S00X AgA S010 99.40(9) . 2 ?
S00X AgA Ag1A 97.61(11) . . ?
S010 AgA Ag0F 165.20(10) . . ?
S010 AgA S010 99.42(9) . 2 ?
S010 AgA Ag1A 100.24(8) . . ?
AgA AgA Ag0F 102.29(7) 2 . ?
AgA AgA S00X 153.07(12) 2 . ?
AgA AgA S010 71.51(9) 2 . ?
AgA AgA S010 57.26(8) 2 2 ?
AgA AgA Ag1A 92.35(10) 2 . ?
Ag1A AgA S010 135.39(11) . 2 ?
Ag09 S1 Ag1A 73.03(16) . . ?
Ag0O S1 Ag09 86.75(15) . . ?
Ag0O S1 Ag1A 67.41(14) . . ?
C12 S1 Ag09 131.4(6) . . ?
C12 S1 Ag0O 138.9(5) . . ?
C12 S1 Ag1A 105.3(7) . . ?
Ag02 Ag1B Ag02 58.07(4) . 2 ?
Ag02 Ag1B Ag0F 114.55(5) . . ?
Ag02 Ag1B Ag0K 104.85(6) . . ?
Ag02 Ag1B Ag0O 51.08(5) 2 . ?
Ag02 Ag1B Ag0O 85.55(10) . . ?
Ag02 Ag1B AgB 164.6(2) . . ?
Ag0F Ag1B Ag02 61.61(4) 2 . ?
Ag0F Ag1B Ag02 57.32(3) . 2 ?
Ag0F Ag1B Ag02 106.39(8) 2 2 ?
Ag0F Ag1B Ag0F 131.4(2) 2 . ?
Ag0F Ag1B Ag0K 66.60(5) 2 . ?
Ag0F Ag1B Ag0K 140.54(7) . . ?
Ag0F Ag1B Ag0O 61.91(6) . . ?
Ag0F Ag1B Ag0O 147.12(9) 2 . ?
Ag0F Ag1B AgB 104.51(15) 2 . ?
Ag0F Ag1B AgB 68.60(7) . . ?
Ag0K Ag1B Ag02 161.43(13) . 2 ?
Ag0K Ag1B Ag0O 125.83(18) . . ?
AgB Ag1B Ag0K 72.84(5) . . ?
AgB Ag1B Ag0O 108.30(8) . . ?
S0 Ag1B Ag02 103.1(2) . . ?
S0 Ag1B Ag0F 99.61(18) . . ?
S0 Ag1B Ag0K 72.6(2) . . ?
S0 Ag1B Ag0O 53.4(2) . . ?
S0 Ag1B AgB 90.85(15) . . ?
Ag1B Ag1B Ag02 75.24(14) 2 . ?
Ag1B Ag1B Ag0F 65.44(8) 2 . ?
Ag1B Ag1B Ag0K 126.13(17) 2 . ?
Ag1B Ag1B Ag0O 108.00(7) 2 . ?
Ag1B Ag1B AgB 93.67(9) 2 . ?
Ag1B Ag1B S0 161.3(2) 2 . ?
Ag02 Ag1A Ag02 58.57(3) . 2 ?
Ag02 Ag1A Ag06 56.12(3) . . ?
Ag02 Ag1A Ag06 113.72(5) 2 . ?
Ag02 Ag1A Ag09 66.13(7) . . ?
Ag02 Ag1A Ag0F 95.97(11) 2 2 ?
Ag02 Ag1A Ag0F 55.63(7) . 2 ?
Ag02 Ag1A Ag0F 109.10(9) . . ?
Ag02 Ag1A Ag0K 156.03(18) 2 . ?
Ag02 Ag1A Ag0K 103.17(8) . . ?
Ag02 Ag1A Ag0O 97.16(10) . . ?
Ag02 Ag1A AgA 128.8(2) . . ?
Ag02 Ag1A Ag1A 50.16(9) 2 2 ?
Ag02 Ag1A Ag1A 58.53(14) . 2 ?
Ag06 Ag1A Ag1A 100.74(14) . 2 ?
Ag09 Ag1A Ag02 91.78(10) . 2 ?
Ag09 Ag1A Ag06 52.70(5) . . ?
Ag09 Ag1A Ag0F 103.33(4) . 2 ?
Ag09 Ag1A Ag0K 94.22(8) . . ?
Ag09 Ag1A Ag1A 123.42(7) . 2 ?
Ag0F Ag1A Ag02 55.79(3) . 2 ?
Ag0F Ag1A Ag06 161.42(17) . . ?
Ag0F Ag1A Ag06 54.79(5) 2 . ?
Ag0F Ag1A Ag09 135.95(15) . . ?
Ag0F Ag1A Ag0F 108.52(18) . 2 ?
Ag0F Ag1A Ag0K 127.90(16) . . ?
Ag0F Ag1A Ag1A 60.67(6) . 2 ?
Ag0F Ag1A Ag1A 53.58(10) 2 2 ?
Ag0K Ag1A Ag06 54.48(3) . . ?
Ag0K Ag1A Ag0F 60.07(8) . 2 ?
Ag0K Ag1A Ag1A 108.25(15) . 2 ?
Ag0O Ag1A Ag02 56.37(5) . 2 ?
Ag0O Ag1A Ag06 122.80(17) . . ?
Ag0O Ag1A Ag09 70.59(14) . . ?
Ag0O Ag1A Ag0F 66.62(5) . . ?
Ag0O Ag1A Ag0F 150.45(6) . 2 ?
Ag0O Ag1A Ag0K 147.02(18) . . ?
Ag0O Ag1A Ag1A 104.48(7) . 2 ?
AgA Ag1A Ag02 105.54(12) . 2 ?
AgA Ag1A Ag06 122.59(14) . . ?
AgA Ag1A Ag09 161.45(10) . . ?
AgA Ag1A Ag0F 81.77(16) . 2 ?
AgA Ag1A Ag0F 55.26(8) . . ?
AgA Ag1A Ag0K 72.65(10) . . ?
AgA Ag1A Ag0O 113.46(6) . . ?
AgA Ag1A Ag1A 74.09(7) . 2 ?
S1 Ag1A Ag02 107.9(2) . 2 ?
S1 Ag1A Ag02 116.0(2) . . ?
S1 Ag1A Ag06 90.85(16) . . ?
S1 Ag1A Ag09 51.20(16) . . ?
S1 Ag1A Ag0F 144.36(14) . 2 ?
S1 Ag1A Ag0F 106.76(15) . . ?
S1 Ag1A Ag0K 93.86(16) . . ?
S1 Ag1A Ag0O 53.61(17) . . ?
S1 Ag1A AgA 115.28(15) . . ?
S1 Ag1A Ag1A 157.84(16) . 2 ?

_shelx_res_file                  
;
TITL 1_a.res in Pccn
    1_sq.res
    created by SHELXL-2018/3 at 19:32:29 on 16-Mar-2021
REM Old TITL
REM SHELXT solution in Pccn
REM R1 0.200, Rweak 0.011, Alpha 0.045, Orientation as input
REM Formula found by SHELXT: Ag26 S17 C160
CELL 1.54186 22.7708 37.8932 47.1176 90 90 90
ZERR 4 0.0005 0.0008 0.0009 0 0 0
LATT 1
SYMM 0.5-X,0.5-Y,+Z
SYMM -X,0.5+Y,0.5-Z
SYMM 0.5+X,-Y,0.5-Z
SFAC C H Ag Cl S
UNIT 1120 1680 208 16 112
DFIX 1.54 0.01 C5 C11 C5 C12 C7 C21 C19 C12 C19 C17 C17 C16 C16 C11 C7 C16 =
 C19 C15 C5 C14 C21 C14 C21 C15
DFIX 1.54 0.01 C04T C04K C51 C04T C51 C134 C134 C03P C162 C03P C20 C162 =
 C04I C03P C04K C04I C80 C04K C80 C20 C57 C20 C57 C51
FLAT S0 C12 C7 C16 C21
SIMU 0.01 0.02 3.8 C12 C5 C14 C11 C16 C7 C17 C21 C19 C15
SIMU 0.01 0.02 3.8 Ag0O Ag0G Ag0K Ag07 Ag0F AgB S0
SIMU 0.01 0.02 3.8 C03P C04I C04K C04T C51 C80 C162 C20 C57 C134
SIMU 0.01 0.02 3.8 C02P C037 C04Z C04G C04R C03C C04L C041 C029
SIMU 0.01 0.02 3.8 C02W C031 C034 C035 C03E C03W C042 C045 C04C C04H
SIMU 0.01 0.02 3.8 Ag0K S010 AgB S00X Ag0F
ISOR 0.01 0.02 C12 C19 C17 C15 C11 C5 C14 C21 C16 C7
ISOR 0.01 0.02 Ag0O Ag0G S0 Ag0K AgB Ag0F Ag07
ISOR 0.01 0.02 C57 C51 C134 C03P C162 C20 C80 C04T C04I C04K
ISOR 0.01 0.02 C029 C037 C03C C041 C04G C04L C04R C04Y C04Z C02P
ISOR 0.01 0.02 C04H C042 C03E C03W C04C C045 C031 C02W C034 C035
ISOR 0.01 0.02 AgB S00X Ag0F S010 Ag0K

L.S. 20 0 437
PLAN  200
list 4
ABIN
fmap 2
acta
OMIT -3 125
OMIT 6 0 0
OMIT 0 6 6
OMIT 3 9 4
REM <olex2.extras>
REM <HklSrc "%.\\1_sq.hkl">
REM </olex2.extras>

WGHT    0.090500
FVAR       0.03797   0.44840   0.50311
AG01  3    0.250074    0.287131    0.687569    11.00000    0.01679    0.02103 =
         0.01625   -0.00105   -0.00020   -0.00136
AG02  3    0.312205    0.250136    0.645366    11.00000    0.01720    0.02454 =
         0.01759   -0.00152    0.00137   -0.00229
AG03  3    0.325091    0.336644    0.713946    11.00000    0.01653    0.02710 =
         0.01798   -0.00358   -0.00146   -0.00108
AG04  3    0.220516    0.312279    0.742594    11.00000    0.02245    0.02480 =
         0.01969   -0.00233    0.00381   -0.00073
AG05  3    0.209190    0.356876    0.692508    11.00000    0.02614    0.02264 =
         0.02249   -0.00094   -0.00581    0.00081
AG06  3    0.402315    0.294875    0.622999    11.00000    0.02442    0.02730 =
         0.02103    0.00071    0.00475   -0.00406
AG07  3    0.072682    0.276567    0.641723    11.00000    0.01902    0.02924 =
         0.02955   -0.00392   -0.00477   -0.00039
AG08  3    0.308757    0.259474    0.733808    11.00000    0.03414    0.02462 =
         0.02722    0.00067   -0.01335   -0.00097
AG09  3    0.318697    0.331875    0.654435    11.00000    0.03714    0.02689 =
         0.02159    0.00058    0.00876   -0.00369
AG0A  3    0.342578    0.316127    0.771801    11.00000    0.03400    0.02928 =
         0.01750    0.00167   -0.00085   -0.00500
AG0B  3    0.386484    0.281666    0.683137    11.00000    0.02112    0.04964 =
         0.02266   -0.01257   -0.00329    0.00313
AG0C  3    0.304238    0.403084    0.677956    11.00000    0.02277    0.03532 =
         0.03443   -0.00400    0.00520   -0.00470
AG0D  3    0.108463    0.348283    0.737738    11.00000    0.02404    0.03743 =
         0.03455   -0.00260   -0.00395    0.00491
AG0E  3    0.509264    0.277501    0.660409    11.00000    0.03083    0.03236 =
         0.03441   -0.00771    0.00605   -0.00780
AG0F  3    0.143530    0.267784    0.591543    11.00000    0.02832    0.04676 =
         0.02715    0.01506   -0.00727   -0.01186
AG0G  3    0.090786    0.337960    0.595616    11.00000    0.03199    0.04247 =
         0.03343   -0.00920   -0.00182   -0.00321
AG0H  3    0.419252    0.375072    0.637582    11.00000    0.03127    0.04973 =
         0.03261   -0.01046    0.00141   -0.00348
AG0I  3    0.130809    0.299286    0.691226    11.00000    0.01736    0.05096 =
         0.05515   -0.02648    0.00146   -0.00476
AG0J  3    0.311790    0.234195    0.791106    11.00000    0.04458    0.03243 =
         0.03393    0.00143    0.01189   -0.00086
AG0K  3    0.365062    0.308274    0.565110    11.00000    0.04273    0.06114 =
         0.02311   -0.00301   -0.00527   -0.01359
AG0L  3    0.443158    0.346184    0.695344    11.00000    0.04792    0.03304 =
         0.04268    0.00213    0.02461    0.00225
AG0M  3    0.024885    0.334738    0.677478    11.00000    0.06644    0.03417 =
         0.03197   -0.00474   -0.01366    0.00341
AG0N  3    0.118582    0.386295    0.656562    11.00000    0.02419    0.08427 =
         0.02838   -0.01255   -0.00563   -0.00134
AG0O  3    0.175829    0.322013    0.640252    11.00000    0.09167    0.02530 =
         0.03822    0.00502   -0.03450   -0.01065
PART 2
AGB   3    0.224898    0.290148    0.539213    10.57680    0.03497    0.05553 =
         0.03299   -0.00243   -0.00059   -0.00171
PART 0
CL00  4    0.030041    0.248198    0.589090    11.00000    0.02385    0.04084 =
         0.02921    0.00536   -0.00645   -0.00359
CL1   4    0.255060    0.382074    0.744645    11.00000    0.02601    0.03036 =
         0.02992   -0.00862   -0.00059    0.00042
S00T  5    0.415247    0.351109    0.745906    11.00000    0.02068    0.02475 =
         0.02170   -0.00410   -0.00167   -0.00226
S00U  5    0.039686    0.382117    0.711098    11.00000    0.02700    0.03101 =
         0.02522    0.00101   -0.00168   -0.00068
S00V  5    0.307413    0.290750    0.814738    11.00000    0.02583    0.03487 =
         0.01816    0.00199   -0.00087   -0.00064
S00W  5    0.036867    0.378599    0.624151    11.00000    0.02409    0.03844 =
         0.02648    0.00046   -0.00604   -0.00217
S00X  5    0.131856    0.315470    0.551579    11.00000    0.03069    0.03796 =
         0.02052    0.00108   -0.00315   -0.00528
S00Y  5   -0.033188    0.285314    0.660559    11.00000    0.02071    0.03662 =
         0.03199    0.00500   -0.00308   -0.00164
S00Z  5    0.200874    0.421375    0.674565    11.00000    0.02462    0.02361 =
         0.03445   -0.00158    0.00245   -0.00079
S010  5    0.321066    0.284886    0.523441    11.00000    0.04348    0.04316 =
         0.02455   -0.00499   -0.00431   -0.00747
S011  5    0.143614    0.322678    0.782024    11.00000    0.02340    0.03498 =
         0.02592   -0.00711    0.00170    0.00171
S012  5    0.526314    0.339347    0.663576    11.00000    0.02969    0.03468 =
         0.02735   -0.00458    0.00566   -0.00693
S013  5    0.405246    0.419583    0.673676    11.00000    0.02183    0.03686 =
         0.02729   -0.00223    0.00042   -0.00184
S014  5    0.428464    0.349388    0.591142    11.00000    0.03006    0.03959 =
         0.02303   -0.00131    0.00342   -0.00768
S015  5    0.415821    0.244882    0.726251    11.00000    0.03742    0.07624 =
         0.03774   -0.00150   -0.01879    0.00396
PART 2
S0    5    0.265436    0.346320    0.606741   -21.00000    0.06628    0.04797 =
         0.02664    0.00858   -0.00805   -0.01416
PART 0
C018  1    0.380755    0.398874    0.787850    11.00000    0.03237    0.02348 =
         0.02420   -0.00636    0.00895   -0.00001
AFIX  13
H018  2    0.347368    0.383095    0.791199    11.00000   -1.20000
AFIX   0
C019  1    0.247118    0.498441    0.698249    11.00000    0.03702    0.02828 =
         0.05212   -0.01092    0.01685   -0.00865
AFIX  23
H01A  2    0.259246    0.489422    0.679895    11.00000   -1.20000
H01B  2    0.279152    0.512231    0.706069    11.00000   -1.20000
AFIX   0
C01A  1   -0.103603    0.330585    0.629096    11.00000    0.02235    0.03385 =
         0.05092    0.00852   -0.00667   -0.00296
AFIX  13
H01C  2   -0.077637    0.349613    0.635496    11.00000   -1.20000
AFIX   0
C01B  1    0.232435    0.467788    0.718134    11.00000    0.02466    0.03654 =
         0.04080   -0.00692    0.00000    0.00049
AFIX  13
H01D  2    0.267112    0.452741    0.720439    11.00000   -1.20000
AFIX   0
C01C  1    0.400524    0.396686    0.756369    11.00000    0.02444    0.02581 =
         0.02208   -0.00288    0.00222   -0.00059
AFIX  13
H01E  2    0.368727    0.405831    0.744438    11.00000   -1.20000
AFIX   0
C01D  1    0.455373    0.420104    0.751867    11.00000    0.04194    0.03137 =
         0.02158   -0.00877    0.00498   -0.01259
AFIX  13
H01F  2    0.468730    0.418051    0.732165    11.00000   -1.20000
AFIX   0
C01E  1    0.141286    0.499136    0.682542    11.00000    0.03550    0.03255 =
         0.06452   -0.00082   -0.00673    0.00330
AFIX  23
H01G  2    0.106513    0.513563    0.679933    11.00000   -1.20000
H01H  2    0.152913    0.490064    0.664130    11.00000   -1.20000
AFIX   0
C01F  1    0.180662    0.445426    0.707126    11.00000    0.01872    0.02508 =
         0.03590   -0.00554    0.00460   -0.00497
AFIX  13
H01I  2    0.170185    0.428160    0.721760    11.00000   -1.20000
AFIX   0
C01G  1   -0.157273    0.326466    0.649576    11.00000    0.02541    0.05788 =
         0.04842   -0.01626    0.00079    0.00377
AFIX  23
H01J  2   -0.143520    0.320252    0.668409    11.00000   -1.20000
H01K  2   -0.178206    0.348701    0.650880    11.00000   -1.20000
AFIX   0
C01H  1   -0.026657    0.382359    0.734156    11.00000    0.02230    0.03243 =
         0.03332    0.00467    0.00216    0.00812
AFIX  13
H01L  2   -0.021217    0.364616    0.749058    11.00000   -1.20000
AFIX   0
C01I  1    0.086186    0.393949    0.811176    11.00000    0.03319    0.04193 =
         0.04177   -0.00898   -0.00534    0.00846
AFIX  23
H01M  2    0.061591    0.377077    0.801255    11.00000   -1.20000
H01N  2    0.069550    0.417265    0.808424    11.00000   -1.20000
AFIX   0
C01J  1    0.505073    0.339673    0.582050    11.00000    0.02461    0.05161 =
         0.02365    0.00046    0.00303   -0.01538
AFIX  13
H01O  2    0.518322    0.319952    0.593885    11.00000   -1.20000
AFIX   0
C01K  1    0.127268    0.469216    0.701704    11.00000    0.02278    0.03454 =
         0.05686   -0.01205    0.00140    0.00730
AFIX  13
H01P  2    0.095038    0.455250    0.693715    11.00000   -1.20000
AFIX   0
C01L  1   -0.198684    0.297760    0.638582    11.00000    0.02538    0.05433 =
         0.04197   -0.00179    0.00953   -0.01048
AFIX  13
H01Q  2   -0.232309    0.295593    0.651447    11.00000   -1.20000
AFIX   0
C01M  1    0.191394    0.522117    0.694802    11.00000    0.03168    0.03148 =
         0.06217    0.00259    0.00733   -0.00319
AFIX  13
H01R  2    0.199918    0.541645    0.681803    11.00000   -1.20000
AFIX   0
C01N  1    0.586786    0.370713    0.709753    11.00000    0.02173    0.05285 =
         0.04746   -0.01362    0.00958   -0.00754
AFIX  13
H01S  2    0.552284    0.364531    0.721149    11.00000   -1.20000
AFIX   0
C01O  1    0.362650    0.437999    0.793614    11.00000    0.04610    0.03026 =
         0.05413   -0.01381    0.01205    0.00046
AFIX  23
H01T  2    0.330599    0.444611    0.781140    11.00000   -1.20000
H01U  2    0.349350    0.440471    0.813071    11.00000   -1.20000
AFIX   0
C01P  1    0.543993    0.371620    0.588438    11.00000    0.04278    0.06335 =
         0.03225   -0.00541    0.01173   -0.01836
AFIX  13
H01V  2    0.538181    0.379385    0.608078    11.00000   -1.20000
AFIX   0
C01Q  1    0.178246    0.356868    0.803666    11.00000    0.02627    0.03642 =
         0.02064   -0.01318    0.00079    0.00381
AFIX  13
H01W  2    0.219494    0.358912    0.797962    11.00000   -1.20000
AFIX   0
C01R  1   -0.035494    0.295603    0.520642    11.00000    0.02692    0.09317 =
         0.03271   -0.01221   -0.00318   -0.00164
AFIX  23
H01X  2   -0.037519    0.271406    0.527289    11.00000   -1.20000
H01Y  2   -0.073108    0.306698    0.524352    11.00000   -1.20000
AFIX   0
C01S  1    0.071014    0.296805    0.530446    11.00000    0.02755    0.05370 =
         0.01835   -0.00173   -0.00398   -0.00174
AFIX  13
H01Z  2    0.066836    0.271880    0.535614    11.00000   -1.20000
AFIX   0
C01T  1   -0.082930    0.373646    0.718155    11.00000    0.02947    0.02957 =
         0.06721   -0.00789   -0.00579    0.00216
AFIX  13
H01   2   -0.078483    0.350815    0.708623    11.00000   -1.20000
AFIX   0
C01U  1    0.012815    0.315284    0.536882    11.00000    0.03852    0.06076 =
         0.01626   -0.00162   -0.00344    0.00124
AFIX  13
H0AA  2    0.004810    0.314629    0.557311    11.00000   -1.20000
AFIX   0
C01V  1    0.148081    0.392903    0.798920    11.00000    0.03720    0.03665 =
         0.02718   -0.01029    0.00098    0.00965
AFIX  13
H1AA  2    0.147160    0.398564    0.778630    11.00000   -1.20000
AFIX   0
C01W  1    0.186021    0.420621    0.815215    11.00000    0.04505    0.03493 =
         0.03481   -0.01338   -0.00738    0.00680
AFIX  23
H2AA  2    0.225617    0.420686    0.807623    11.00000   -1.20000
H     2    0.169475    0.443972    0.812535    11.00000   -1.20000
AFIX   0
C01X  1    0.431729    0.389382    0.807669    11.00000    0.04123    0.05318 =
         0.01959   -0.00400    0.00546   -0.00180
AFIX  23
H3AA  2    0.418664    0.391048    0.827218    11.00000   -1.20000
HA    2    0.443689    0.365200    0.804179    11.00000   -1.20000
AFIX   0
C01Y  1    0.579505    0.406878    0.698764    11.00000    0.04772    0.05338 =
         0.04274   -0.01109    0.00563   -0.00813
AFIX  23
H4AA  2    0.574537    0.423037    0.714549    11.00000   -1.20000
HB    2    0.544350    0.407980    0.687172    11.00000   -1.20000
AFIX   0
C01Z  1    0.160430    0.505879    0.743596    11.00000    0.03479    0.03561 =
         0.05585   -0.01230    0.01342   -0.00113
AFIX  13
H5AA  2    0.149032    0.515442    0.762119    11.00000   -1.20000
AFIX   0
C020  1   -0.164455    0.263012    0.638276    11.00000    0.03041    0.04888 =
         0.04147    0.00659    0.00058   -0.02025
AFIX  23
H02A  2   -0.150592    0.257701    0.657268    11.00000   -1.20000
H02B  2   -0.190099    0.243989    0.632261    11.00000   -1.20000
AFIX   0
C021  1   -0.133385    0.371217    0.740251    11.00000    0.01825    0.03985 =
         0.10083   -0.00354    0.00632    0.00156
AFIX  23
H02C  2   -0.169568    0.364420    0.730862    11.00000   -1.20000
H02D  2   -0.124080    0.353407    0.754338    11.00000   -1.20000
AFIX   0
C022  1    0.084687    0.298704    0.498595    11.00000    0.04122    0.06264 =
         0.02022   -0.00149    0.00063   -0.00366
AFIX  13
H022  2    0.122367    0.287296    0.494493    11.00000   -1.20000
AFIX   0
C023  1    0.046828    0.453118    0.619034    11.00000    0.03045    0.04970 =
         0.05012    0.00233   -0.01339    0.00365
AFIX  13
H023  2    0.086258    0.450408    0.627080    11.00000   -1.20000
AFIX   0
C024  1    0.642059    0.368843    0.728749    11.00000    0.04714    0.08331 =
         0.04552   -0.00452   -0.00767   -0.03215
AFIX  23
H02E  2    0.646906    0.345122    0.736124    11.00000   -1.20000
H02F  2    0.638072    0.384909    0.744660    11.00000   -1.20000
AFIX   0
C025  1    0.085159    0.337101    0.488288    11.00000    0.06710    0.08342 =
         0.02603    0.02135   -0.00631   -0.00798
AFIX  23
H02G  2    0.092942    0.337632    0.468052    11.00000   -1.20000
H02H  2    0.116409    0.349870    0.497789    11.00000   -1.20000
AFIX   0
C026  1    0.593253    0.343673    0.685430    11.00000    0.04406    0.04368 =
         0.04309   -0.00563    0.00717   -0.01280
AFIX  13
H026  2    0.602049    0.320588    0.693787    11.00000   -1.20000
AFIX   0
C027  1    0.214084    0.482859    0.747354    11.00000    0.04593    0.03426 =
         0.05042   -0.01671    0.00651   -0.00359
AFIX  23
H02I  2    0.205332    0.463694    0.760330    11.00000   -1.20000
H02J  2    0.245990    0.496644    0.755301    11.00000   -1.20000
AFIX   0
C028  1   -0.070294    0.295995    0.626901    11.00000    0.01723    0.03992 =
         0.03321    0.01203   -0.00718   -0.00761
AFIX  13
H028  2   -0.040235    0.298561    0.612159    11.00000   -1.20000
AFIX   0
C029  1    0.536468    0.251319    0.733191    11.00000    0.06320    0.08139 =
         0.05987   -0.00510   -0.00554    0.00846
AFIX  13
H029  2    0.538139    0.252012    0.712415    11.00000   -1.20000
AFIX   0
C02A  1    0.031111    0.419516    0.602805    11.00000    0.03747    0.03734 =
         0.03279    0.00038   -0.00600    0.00413
AFIX  13
H02K  2    0.057650    0.417441    0.586517    11.00000   -1.20000
AFIX   0
C02B  1    0.511332    0.328960    0.551128    11.00000    0.03870    0.05877 =
         0.04049   -0.01085    0.00836   -0.01892
AFIX  13
H02L  2    0.484147    0.309646    0.546799    11.00000   -1.20000
AFIX   0
C02C  1    0.632547    0.418404    0.681004    11.00000    0.05108    0.04537 =
         0.05276   -0.00624   -0.00885   -0.00187
AFIX  13
H02M  2    0.626995    0.442658    0.674300    11.00000   -1.20000
AFIX   0
C02E  1   -0.097004    0.401699    0.696364    11.00000    0.04440    0.04289 =
         0.07245   -0.00315   -0.03454   -0.00057
AFIX  23
H02N  2   -0.065874    0.402671    0.682332    11.00000   -1.20000
H02O  2   -0.133259    0.395700    0.686692    11.00000   -1.20000
AFIX   0
C02F  1   -0.220663    0.306861    0.608702    11.00000    0.01798    0.05857 =
         0.06280    0.00313   -0.00419   -0.00192
AFIX  23
H02P  2   -0.247754    0.288837    0.602200    11.00000   -1.20000
H02Q  2   -0.241288    0.329254    0.609051    11.00000   -1.20000
AFIX   0
C02G  1    0.047656    0.484195    0.597471    11.00000    0.05675    0.03483 =
         0.07549    0.00983   -0.01617    0.01448
AFIX  23
H02R  2    0.061140    0.505646    0.606622    11.00000   -1.20000
H02S  2    0.073779    0.478876    0.581782    11.00000   -1.20000
AFIX   0
C02H  1    0.109015    0.484118    0.731621    11.00000    0.03057    0.04405 =
         0.06779   -0.01689    0.02070   -0.00230
AFIX  23
H02T  2    0.074422    0.498881    0.729786    11.00000   -1.20000
H02U  2    0.099805    0.464807    0.744381    11.00000   -1.20000
AFIX   0
C02I  1    0.505072    0.409974    0.771833    11.00000    0.02634    0.06895 =
         0.04182   -0.02707    0.00941   -0.02159
AFIX  23
H02V  2    0.538524    0.425344    0.768728    11.00000   -1.20000
H02W  2    0.517255    0.385878    0.768141    11.00000   -1.20000
AFIX   0
C02J  1    0.397760    0.462438    0.654337    11.00000    0.04157    0.04993 =
         0.02040    0.00233   -0.00390   -0.01807
AFIX  13
H02X  2    0.356956    0.464068    0.647855    11.00000   -1.20000
AFIX   0
C02K  1   -0.046472    0.446530    0.726679    11.00000    0.03342    0.02989 =
         0.08732   -0.00415   -0.02811    0.00047
AFIX  23
H02Y  2   -0.014231    0.448686    0.713335    11.00000   -1.20000
HC    2   -0.051267    0.469072    0.736154    11.00000   -1.20000
AFIX   0
C02L  1    0.173891    0.536564    0.723499    11.00000    0.04529    0.02823 =
         0.07620   -0.01494    0.00431    0.00834
AFIX  23
H02Z  2    0.139485    0.551461    0.721550    11.00000   -1.20000
HD    2    0.205565    0.550757    0.731193    11.00000   -1.20000
AFIX   0
C02M  1    0.696239    0.379235    0.710517    11.00000    0.02984    0.06211 =
         0.06737   -0.01277    0.00033   -0.00385
AFIX  13
H02   2    0.732120    0.377891    0.721950    11.00000   -1.20000
AFIX   0
C02N  1    0.576128    0.316635    0.545961    11.00000    0.03827    0.07941 =
         0.05534   -0.01850    0.01767   -0.00008
AFIX  23
H6AA  2    0.584438    0.296145    0.557629    11.00000   -1.20000
HE    2    0.580967    0.309905    0.526236    11.00000   -1.20000
AFIX   0
C02P  1    0.478423    0.265281    0.744045    11.00000    0.06503    0.08167 =
         0.06308   -0.00528   -0.00923    0.00833
AFIX  13
H7AA  2    0.477301    0.290410    0.739161    11.00000   -1.20000
AFIX   0
C02Q  1    0.646682    0.355074    0.666821    11.00000    0.02933    0.06821 =
         0.05849   -0.02420    0.01483   -0.00385
AFIX  13
H8AA  2    0.651084    0.338910    0.650724    11.00000   -1.20000
AFIX   0
C02R  1    0.113931    0.347727    0.847050    11.00000    0.04724    0.04761 =
         0.01881   -0.00290    0.00499    0.00738
AFIX  23
H9AA  2    0.114502    0.341913    0.867097    11.00000   -1.20000
HF    2    0.090013    0.330326    0.837336    11.00000   -1.20000
AFIX   0
C02S  1   -0.032002    0.418555    0.748328    11.00000    0.02338    0.03905 =
         0.04625   -0.00537   -0.00038    0.00541
AFIX  13
H0BA  2    0.004721    0.424488    0.758068    11.00000   -1.20000
AFIX   0
C02T  1   -0.154196    0.435312    0.732436    11.00000    0.03281    0.05675 =
         0.14837   -0.01629   -0.00674    0.01364
AFIX  23
H1BA  2   -0.158443    0.457907    0.741892    11.00000   -1.20000
HG    2   -0.190767    0.430046    0.722766    11.00000   -1.20000
AFIX   0
C02U  1    0.176028    0.346957    0.835310    11.00000    0.02994    0.03708 =
         0.03287   -0.00940   -0.00368    0.01207
AFIX  13
H2BA  2    0.193367    0.323559    0.838193    11.00000   -1.20000
AFIX   0
C02V  1    0.014907    0.353713    0.526427    11.00000    0.05326    0.06305 =
         0.03937   -0.00277   -0.01200    0.02213
AFIX  23
H3BA  2   -0.022028    0.365262    0.530777    11.00000   -1.20000
HH    2    0.045940    0.366245    0.536292    11.00000   -1.20000
AFIX   0
C02W  1    0.385638    0.256990    0.852815    11.00000    0.05272    0.05979 =
         0.03592    0.00394   -0.00184    0.00534
AFIX  13
H4BA  2    0.389873    0.238104    0.838753    11.00000   -1.20000
AFIX   0
C02X  1    0.087089    0.385168    0.842780    11.00000    0.03436    0.05139 =
         0.04116   -0.00971    0.01142    0.01545
AFIX  13
H5BA  2    0.047147    0.385938    0.850501    11.00000   -1.20000
AFIX   0
C02Y  1   -0.168120    0.309138    0.588434    11.00000    0.03789    0.06286 =
         0.03272    0.01396   -0.00652    0.00194
AFIX  13
H6BA  2   -0.182175    0.314564    0.569266    11.00000   -1.20000
AFIX   0
C02Z  1   -0.127186    0.338190    0.598293    11.00000    0.03135    0.05586 =
         0.04508    0.01688   -0.00144   -0.00706
AFIX  23
H7BA  2   -0.147942    0.360544    0.598150    11.00000   -1.20000
HI    2   -0.094315    0.340011    0.585282    11.00000   -1.20000
AFIX   0
C030  1    0.688423    0.415995    0.698999    11.00000    0.03470    0.06328 =
         0.06398   -0.01766    0.00171   -0.01738
AFIX  23
H03A  2    0.722172    0.422251    0.687489    11.00000   -1.20000
H03B  2    0.686006    0.432614    0.714614    11.00000   -1.20000
AFIX   0
C031  1    0.334650    0.248602    0.873572    11.00000    0.05302    0.06203 =
         0.03959    0.00500   -0.00286    0.00553
AFIX  23
H03C  2    0.298460    0.246023    0.862912    11.00000   -1.20000
H03D  2    0.342520    0.226379    0.883056    11.00000   -1.20000
AFIX   0
C032  1    0.408335    0.493685    0.674602    11.00000    0.03794    0.04004 =
         0.03762    0.00243    0.00022   -0.01330
AFIX  13
H032  2    0.384137    0.491438    0.691706    11.00000   -1.20000
AFIX   0
C033  1    0.483352    0.413478    0.803281    11.00000    0.03390    0.08451 =
         0.03095   -0.01615   -0.00599   -0.01630
AFIX  13
H033  2    0.515112    0.406805    0.816251    11.00000   -1.20000
AFIX   0
C034  1    0.443906    0.261760    0.869971    11.00000    0.05348    0.06645 =
         0.04133    0.00516   -0.00503    0.00851
AFIX  23
H03E  2    0.453979    0.239765    0.879309    11.00000   -1.20000
H03F  2    0.475599    0.267834    0.857111    11.00000   -1.20000
AFIX   0
C035  1    0.372531    0.292307    0.838110    11.00000    0.04790    0.06000 =
         0.03524    0.00450   -0.00618    0.00387
AFIX  13
H035  2    0.406519    0.298178    0.826257    11.00000   -1.20000
AFIX   0
C036  1   -0.134805    0.274705    0.587929    11.00000    0.02663    0.06797 =
         0.02579    0.00327   -0.00109   -0.00908
AFIX  23
H03G  2   -0.101884    0.276552    0.574949    11.00000   -1.20000
H03H  2   -0.160350    0.255983    0.581243    11.00000   -1.20000
AFIX   0
C037  1    0.476820    0.263196    0.776992    11.00000    0.05912    0.08358 =
         0.06166   -0.01166   -0.00304    0.01065
AFIX  13
H037  2    0.438055    0.270754    0.783677    11.00000   -1.20000
AFIX   0
C038  1   -0.112133    0.265672    0.618026    11.00000    0.02614    0.03531 =
         0.02946    0.00116   -0.00495   -0.00474
AFIX  13
H038  2   -0.090710    0.243247    0.617658    11.00000   -1.20000
AFIX   0
C039  1    0.499339    0.360936    0.530805    11.00000    0.05946    0.09373 =
         0.02811    0.00029    0.00626   -0.02047
AFIX  23
H03I  2    0.504210    0.353429    0.511264    11.00000   -1.20000
H03J  2    0.459156    0.368890    0.533207    11.00000   -1.20000
AFIX   0
C03A  1    0.393012    0.527389    0.658394    11.00000    0.06711    0.04106 =
         0.06252    0.00301   -0.01950   -0.01387
AFIX  23
H03K  2    0.351821    0.526833    0.653165    11.00000   -1.20000
H03L  2    0.399146    0.547612    0.670662    11.00000   -1.20000
AFIX   0
C03B  1    0.637432    0.393479    0.655879    11.00000    0.07437    0.06605 =
         0.03599   -0.00630    0.02587   -0.04012
AFIX  23
H03M  2    0.670276    0.400382    0.644003    11.00000   -1.20000
H03N  2    0.601911    0.394680    0.644557    11.00000   -1.20000
AFIX   0
C03C  1    0.593317    0.239205    0.788207    11.00000    0.06364    0.08140 =
         0.06363   -0.00511   -0.00670    0.00864
AFIX  23
H03O  2    0.592147    0.238764    0.808783    11.00000   -1.20000
H03P  2    0.632143    0.231590    0.782355    11.00000   -1.20000
AFIX   0
C03D  1    0.532867    0.401500    0.568434    11.00000    0.06478    0.05165 =
         0.04683    0.00345    0.02303   -0.02586
AFIX  23
H03Q  2    0.559448    0.420706    0.572931    11.00000   -1.20000
H03R  2    0.493080    0.409980    0.571189    11.00000   -1.20000
AFIX   0
C03E  1    0.315999    0.312299    0.880556    11.00000    0.05411    0.06269 =
         0.03600    0.00369   -0.00044    0.00452
AFIX  23
H03S  2    0.311648    0.330933    0.894514    11.00000   -1.20000
H03T  2    0.279431    0.310609    0.870084    11.00000   -1.20000
AFIX   0
C03F  1    0.003393    0.459763    0.643246    11.00000    0.04643    0.05569 =
         0.05532   -0.01614   -0.01229    0.00736
AFIX  23
H03U  2    0.003708    0.439996    0.656325    11.00000   -1.20000
H03V  2    0.014513    0.480856    0.653598    11.00000   -1.20000
AFIX   0
C03G  1    0.212337    0.374912    0.850875    11.00000    0.04396    0.05564 =
         0.03276   -0.01900   -0.00764    0.00851
AFIX  23
H03W  2    0.213400    0.369219    0.870940    11.00000   -1.20000
H03X  2    0.252334    0.374317    0.843807    11.00000   -1.20000
AFIX   0
C03H  1   -0.021668    0.333527    0.478561    11.00000    0.07512    0.12278 =
         0.04314    0.01691   -0.02618   -0.00259
AFIX  23
H03Y  2   -0.059775    0.344322    0.481607    11.00000   -1.20000
HJ    2   -0.013621    0.333922    0.458347    11.00000   -1.20000
AFIX   0
C03I  1   -0.023423    0.295880    0.488635    11.00000    0.03602    0.10577 =
         0.02148   -0.00403   -0.01222   -0.00339
AFIX  13
H03Z  2   -0.054380    0.282939    0.478613    11.00000   -1.20000
AFIX   0
C03J  1    0.126218    0.412158    0.858140    11.00000    0.06466    0.05134 =
         0.02859   -0.01143    0.00314    0.02155
AFIX  23
H03   2    0.109769    0.435573    0.855691    11.00000   -1.20000
HK    2    0.126555    0.406903    0.878287    11.00000   -1.20000
AFIX   0
C03K  1   -0.075586    0.431296    0.615529    11.00000    0.03091    0.05763 =
         0.06600   -0.00569   -0.01069    0.01030
AFIX  23
H8BA  2   -0.114819    0.434063    0.607824    11.00000   -1.20000
HL    2   -0.075990    0.411623    0.628700    11.00000   -1.20000
AFIX   0
C03L  1    0.541018    0.391177    0.537010    11.00000    0.09658    0.05905 =
         0.05251   -0.00030    0.03116   -0.03234
AFIX  13
H9BA  2    0.533712    0.411275    0.524405    11.00000   -1.20000
AFIX   0
C03M  1    0.436936    0.464597    0.627788    11.00000    0.04425    0.06057 =
         0.03001   -0.00007   -0.00247   -0.01274
AFIX  13
H0CA  2    0.430128    0.444278    0.615349    11.00000   -1.20000
AFIX   0
C03N  1    0.502401    0.467137    0.636063    11.00000    0.03680    0.07726 =
         0.06664   -0.01563    0.00671   -0.02181
AFIX  23
H1CA  2    0.514278    0.445535    0.645499    11.00000   -1.20000
HM    2    0.525995    0.469713    0.619048    11.00000   -1.20000
AFIX   0
C03O  1    0.436447    0.458674    0.757905    11.00000    0.07719    0.03156 =
         0.04057   -0.00533    0.01778   -0.01619
AFIX  23
H2CA  2    0.469460    0.474402    0.754858    11.00000   -1.20000
HN    2    0.405281    0.465425    0.744963    11.00000   -1.20000
AFIX   0
C03P  1    0.268505    0.304526    0.471972    11.00000    0.11916    0.10973 =
         0.09973   -0.00547    0.00065    0.00012
AFIX  13
H3CA  2    0.235584    0.288742    0.476255    11.00000   -1.20000
AFIX   0
C03Q  1   -0.141212    0.406466    0.754488    11.00000    0.03317    0.05434 =
         0.09639   -0.00190    0.02131    0.01321
AFIX  13
H4CA  2   -0.173244    0.405207    0.768342    11.00000   -1.20000
AFIX   0
C03R  1   -0.103316    0.437344    0.710439    11.00000    0.04231    0.04233 =
         0.09206    0.01107   -0.03327    0.00958
AFIX  13
H5CA  2   -0.111732    0.455496    0.696193    11.00000   -1.20000
AFIX   0
C03S  1    0.034034    0.279171    0.483331    11.00000    0.05461    0.09388 =
         0.02111   -0.00305   -0.01424   -0.01008
AFIX  23
H6CA  2    0.041625    0.278953    0.463075    11.00000   -1.20000
HO    2    0.032817    0.254889    0.489820    11.00000   -1.20000
AFIX   0
C03T  1    0.025991    0.355352    0.494336    11.00000    0.07800    0.07965 =
         0.04115    0.02284   -0.01429    0.02778
AFIX  13
H7CA  2    0.026411    0.379839    0.487646    11.00000   -1.20000
AFIX   0
C03U  1    0.414979    0.462036    0.788453    11.00000    0.08929    0.03061 =
         0.05251   -0.01633    0.02901   -0.01642
AFIX  13
H8CA  2    0.403325    0.486532    0.792026    11.00000   -1.20000
AFIX   0
C03V  1    0.475268    0.495032    0.682449    11.00000    0.05229    0.07121 =
         0.03884   -0.00600   -0.00941   -0.01819
AFIX  23
H9CA  2    0.482559    0.515032    0.694806    11.00000   -1.20000
HP    2    0.485945    0.473738    0.692643    11.00000   -1.20000
AFIX   0
C03W  1    0.365204    0.322176    0.860087    11.00000    0.05043    0.06072 =
         0.03395    0.00553   -0.00550    0.00523
AFIX  13
H0DA  2    0.355708    0.344364    0.850438    11.00000   -1.20000
AFIX   0
C03X  1   -0.032615    0.455051    0.570320    11.00000    0.05802    0.06453 =
         0.06339    0.00976   -0.02502    0.01606
AFIX  23
H1DA  2   -0.071449    0.457764    0.562145    11.00000   -1.20000
HQ    2   -0.004902    0.450723    0.555077    11.00000   -1.20000
AFIX   0
C03Y  1    0.699758    0.353194    0.685432    11.00000    0.02373    0.09042 =
         0.11082   -0.03527    0.00826    0.01008
AFIX  23
H2DA  2    0.734407    0.358439    0.674224    11.00000   -1.20000
HR    2    0.703769    0.329381    0.692733    11.00000   -1.20000
AFIX   0
C03Z  1   -0.015238    0.488769    0.586808    11.00000    0.06292    0.03523 =
         0.07190    0.00614   -0.01573    0.00803
AFIX  13
H3DA  2   -0.016188    0.508798    0.573658    11.00000   -1.20000
AFIX   0
C040  1    0.618272    0.345515    0.553060    11.00000    0.03887    0.11457 =
         0.04787   -0.00778    0.02492   -0.02479
AFIX  13
H040  2    0.658795    0.337407    0.550500    11.00000   -1.20000
AFIX   0
C041  1    0.549147    0.216444    0.743772    11.00000    0.07154    0.08089 =
         0.06870   -0.01033   -0.00730    0.00993
AFIX  23
H04A  2    0.587880    0.209584    0.737216    11.00000   -1.20000
H04B  2    0.521097    0.200065    0.735614    11.00000   -1.20000
AFIX   0
C042  1    0.326967    0.277651    0.895821    11.00000    0.05553    0.06417 =
         0.03893    0.00513   -0.00283    0.00469
AFIX  13
H042  2    0.294461    0.272079    0.908694    11.00000   -1.20000
AFIX   0
C043  1   -0.057620    0.464291    0.630664    11.00000    0.03355    0.07207 =
         0.05980   -0.01313    0.00101    0.01620
AFIX  13
H043  2   -0.085485    0.468793    0.646096    11.00000   -1.20000
AFIX   0
C044  1   -0.032072    0.423976    0.591538    11.00000    0.03546    0.05304 =
         0.04041   -0.00238   -0.00515    0.00494
AFIX  13
H044  2   -0.043821    0.402358    0.581634    11.00000   -1.20000
AFIX   0
C045  1    0.436563    0.291392    0.892535    11.00000    0.05347    0.06734 =
         0.04173    0.00411   -0.00758    0.00276
AFIX  13
H045  2    0.472895    0.293918    0.903497    11.00000   -1.20000
AFIX   0
C046  1    0.421067    0.499916    0.612153    11.00000    0.08730    0.04589 =
         0.04160    0.01958   -0.00779   -0.03084
AFIX  23
H04C  2    0.445569    0.502461    0.595438    11.00000   -1.20000
H04D  2    0.380423    0.499134    0.606021    11.00000   -1.20000
AFIX   0
C047  1    0.513360    0.498331    0.655638    11.00000    0.05616    0.06374 =
         0.05815    0.00851   -0.00994   -0.02435
AFIX  13
H047  2    0.554990    0.499432    0.660840    11.00000   -1.20000
AFIX   0
C048  1    0.187907    0.411840    0.847176    11.00000    0.03944    0.04951 =
         0.03802   -0.01838   -0.00760    0.00492
AFIX  13
H048  2    0.212071    0.429056    0.857400    11.00000   -1.20000
AFIX   0
C04A  1    0.605912    0.377261    0.533968    11.00000    0.07818    0.09598 =
         0.07093   -0.02029    0.03748   -0.05120
AFIX  23
H04E  2    0.612919    0.370660    0.514367    11.00000   -1.20000
H04F  2    0.632940    0.396137    0.538738    11.00000   -1.20000
AFIX   0
C04C  1    0.423046    0.326098    0.876698    11.00000    0.05724    0.06573 =
         0.04262    0.00215   -0.00655    0.00372
AFIX  23
H04G  2    0.419667    0.345309    0.890205    11.00000   -1.20000
H04H  2    0.454825    0.331563    0.863713    11.00000   -1.20000
AFIX   0
C04E  1   -0.058136    0.495789    0.610434    11.00000    0.06664    0.05598 =
         0.08490   -0.01546   -0.03134    0.03152
AFIX  23
H04I  2   -0.097248    0.499090    0.602721    11.00000   -1.20000
H04J  2   -0.047082    0.517080    0.620538    11.00000   -1.20000
AFIX   0
C04F  1    0.430182    0.531577    0.631695    11.00000    0.06618    0.05948 =
         0.05228    0.01746   -0.00908   -0.02790
AFIX  13
H04K  2    0.419652    0.553434    0.621810    11.00000   -1.20000
AFIX   0
C04G  1    0.584114    0.276053    0.746692    11.00000    0.06721    0.08488 =
         0.06716   -0.00427   -0.00428   -0.00169
AFIX  23
H04L  2    0.622560    0.268847    0.739983    11.00000   -1.20000
H04M  2    0.577385    0.300033    0.740264    11.00000   -1.20000
AFIX   0
C04H  1    0.384976    0.283039    0.912611    11.00000    0.06159    0.06914 =
         0.04207    0.00398   -0.00374    0.00569
AFIX  23
H04N  2    0.380080    0.302282    0.925979    11.00000   -1.20000
H04O  2    0.393785    0.261825    0.923317    11.00000   -1.20000
AFIX   0
C04I  1    0.317195    0.285610    0.455806    11.00000    0.12488    0.11277 =
         0.09868   -0.00723    0.00153   -0.00266
AFIX  23
H04P  2    0.329999    0.265507    0.466949    11.00000   -1.20000
H04Q  2    0.301050    0.276606    0.438185    11.00000   -1.20000
AFIX   0
C04K  1    0.370402    0.308131    0.448920    11.00000    0.11888    0.10856 =
         0.09691   -0.00831    0.00143   -0.00133
AFIX  13
H04R  2    0.400646    0.294879    0.438654    11.00000   -1.20000
AFIX   0
C04L  1    0.547260    0.212689    0.776583    11.00000    0.06731    0.08057 =
         0.06827   -0.00413   -0.00729    0.00869
AFIX  13
H04S  2    0.555559    0.188472    0.782683    11.00000   -1.20000
AFIX   0
C04N  1    0.608517    0.358377    0.584141    11.00000    0.04339    0.11950 =
         0.05031   -0.00807    0.00690   -0.03208
AFIX  23
H04T  2    0.635666    0.377396    0.588351    11.00000   -1.20000
H04U  2    0.616444    0.339148    0.597179    11.00000   -1.20000
AFIX   0
C04R  1    0.583999    0.275551    0.778531    11.00000    0.06640    0.08233 =
         0.06694   -0.00888   -0.00242    0.00006
AFIX  13
H04V  2    0.614167    0.291359    0.786174    11.00000   -1.20000
AFIX   0
C04S  1    0.464881    0.451841    0.809091    11.00000    0.06466    0.06194 =
         0.04581   -0.02681    0.01411   -0.03495
AFIX  23
H04W  2    0.498164    0.467466    0.806410    11.00000   -1.20000
H04X  2    0.451453    0.454163    0.828539    11.00000   -1.20000
AFIX   0
C04T  1    0.392100    0.321228    0.477889    11.00000    0.11988    0.11036 =
         0.09930   -0.00336   -0.00107   -0.00281
AFIX  23
H04Y  2    0.401749    0.301018    0.489631    11.00000   -1.20000
HS    2    0.427739    0.334843    0.475193    11.00000   -1.20000
AFIX   0
C04W  1   -0.082526    0.416963    0.769719    11.00000    0.05229    0.07804 =
         0.05299   -0.01899    0.00821    0.02722
AFIX  23
H04Z  2   -0.087133    0.439801    0.778748    11.00000   -1.20000
HT    2   -0.073511    0.399768    0.784335    11.00000   -1.20000
AFIX   0
C04Y  1    0.487490    0.224898    0.786281    11.00000    0.07570    0.10324 =
         0.07534    0.00994    0.01145   -0.00938
AFIX  23
H04   2    0.484965    0.223250    0.806788    11.00000   -1.20000
HU    2    0.457477    0.209764    0.778200    11.00000   -1.20000
AFIX   0
C04Z  1    0.521236    0.288105    0.787269    11.00000    0.06860    0.08272 =
         0.06936   -0.00999   -0.00911    0.00797
AFIX  23
H4DA  2    0.518847    0.289882    0.807773    11.00000   -1.20000
HV    2    0.513760    0.311296    0.779338    11.00000   -1.20000
AFIX   0
C5    1    0.299881    0.418913    0.596714    11.00000    0.11814    0.11060 =
         0.09713    0.00548   -0.00607    0.00153
AFIX  13
H5    2    0.328994    0.415096    0.611722    11.00000   -1.20000
AFIX   0
C7    1    0.242578    0.464731    0.555526    11.00000    0.12241    0.11177 =
         0.10053    0.00715   -0.00490    0.00290
AFIX  23
H7A   2    0.215091    0.470959    0.540617    11.00000   -1.20000
H7B   2    0.263907    0.485928    0.560721    11.00000   -1.20000
AFIX   0
C11   1    0.327884    0.432253    0.569012    11.00000    0.12070    0.11564 =
         0.10120    0.00412   -0.00558    0.00352
AFIX  23
H11A  2    0.347272    0.454525    0.572912    11.00000   -1.20000
H11B  2    0.357931    0.415559    0.563293    11.00000   -1.20000
AFIX   0
C12   1    0.266389    0.384046    0.588551    11.00000    0.12669    0.11361 =
         0.10371    0.00668   -0.00720    0.00116
PART 1
AFIX  13
H12   2    0.298271    0.370198    0.580114    11.00000   -1.20000
AFIX   0
PART 0
C14   1    0.259064    0.449724    0.603230    11.00000    0.12385    0.11716 =
         0.10081   -0.00072   -0.00510    0.00426
AFIX  23
H14A  2    0.281171    0.471593    0.602630    11.00000   -1.20000
H14B  2    0.243235    0.447040    0.622220    11.00000   -1.20000
AFIX   0
C15   1    0.185804    0.413974    0.578175    11.00000    0.12200    0.11829 =
         0.10454    0.00316   -0.00256    0.00009
AFIX  23
H15A  2    0.149315    0.415221    0.567600    11.00000   -1.20000
H15B  2    0.175935    0.405494    0.597004    11.00000   -1.20000
AFIX   0
C16   1    0.285888    0.437649    0.544006    11.00000    0.12197    0.11952 =
         0.10295    0.00279   -0.00386   -0.00074
AFIX  13
H16   2    0.306064    0.445838    0.526855    11.00000   -1.20000
AFIX   0
C17   1    0.253094    0.402967    0.539380    11.00000    0.12547    0.11344 =
         0.10018    0.00125   -0.00241    0.00007
AFIX  23
H17A  2    0.223428    0.407127    0.524990    11.00000   -1.20000
H17B  2    0.280822    0.386189    0.531495    11.00000   -1.20000
AFIX   0
C19   1    0.223366    0.385426    0.564125    11.00000    0.12419    0.11566 =
         0.10648    0.00116   -0.00741    0.00062
AFIX  13
H19   2    0.203085    0.363244    0.559849    11.00000   -1.20000
AFIX   0
C21   1    0.207828    0.451584    0.581565    11.00000    0.12090    0.11659 =
         0.10212    0.00087   -0.00389    0.00832
AFIX  13
H21   2    0.176816    0.467996    0.587374    11.00000   -1.20000
AFIX   0
C51   1    0.347192    0.343885    0.493339    11.00000    0.12115    0.11112 =
         0.09621   -0.00704   -0.00380   -0.00250
AFIX  13
H51   2    0.363354    0.353700    0.510926    11.00000   -1.20000
AFIX   0
C80   1    0.342555    0.337818    0.430361    11.00000    0.12360    0.11286 =
         0.09883   -0.00233    0.00264   -0.00149
AFIX  23
H80A  2    0.373878    0.352645    0.423118    11.00000   -1.20000
H80B  2    0.323427    0.326924    0.414187    11.00000   -1.20000
AFIX   0
C162  1    0.249908    0.335060    0.453912    11.00000    0.12274    0.11085 =
         0.09799   -0.00567    0.00068   -0.00301
AFIX  23
H16A  2    0.219732    0.348031    0.464027    11.00000   -1.20000
H16B  2    0.232183    0.325809    0.436734    11.00000   -1.20000
AFIX   0
C20   1    0.298332    0.361086    0.445366    11.00000    0.12354    0.11017 =
         0.10054    0.00002   -0.00178   -0.00004
AFIX  13
H20   2    0.284083    0.380626    0.433608    11.00000   -1.20000
AFIX   0
C57   1    0.330477    0.373271    0.472114    11.00000    0.12717    0.10885 =
         0.09975   -0.00314   -0.00233   -0.00228
AFIX  23
H57A  2    0.305872    0.390286    0.481868    11.00000   -1.20000
H57B  2    0.366093    0.385390    0.466408    11.00000   -1.20000
AFIX   0
C134  1    0.295841    0.320139    0.499130    11.00000    0.12389    0.10934 =
         0.09719   -0.00814    0.00266   -0.00128
AFIX  13
H134  2    0.265623    0.333959    0.508918    11.00000   -1.20000
AFIX   0
C0AA  1    0.494675    0.532813    0.640990    11.00000    0.07402    0.08615 =
         0.05732    0.01608   -0.01317   -0.04759
AFIX  23
H0AB  2    0.500344    0.552403    0.653956    11.00000   -1.20000
H0AC  2    0.519343    0.536782    0.624513    11.00000   -1.20000
AFIX   0
PART 1
AGA   3    0.224724    0.277544    0.551310    10.42320    0.02916    0.03771 =
         0.01867    0.00301    0.00275   -0.00595
S1    5    0.252289    0.359199    0.620325    21.00000    0.03312    0.02679 =
         0.01655   -0.00014   -0.00094   -0.00295
PART 0
PART 2
AG1B  3    0.263903    0.278063    0.596849   -31.00000    0.02810    0.03065 =
         0.01682    0.00147    0.00035   -0.00100
PART 0
PART 1
AG1A  3    0.263273    0.293753    0.605716    31.00000    0.02739    0.03250 =
         0.02561    0.00309   -0.00330   -0.00677
HKLF 4


REM  1_a.res in Pccn
REM wR2 = 0.1423, GooF = S = 1.047, Restrained GooF = 1.035 for all data
REM R1 = 0.0514 for 24991 Fo > 4sig(Fo) and 0.0636 for all 31624 data
REM 1668 parameters refined using 1430 restraints

END

WGHT      0.0905      0.0000

REM Highest difference peak  2.887,  deepest hole -2.491,  1-sigma level  0.176
Q1    1   0.4197  0.3540  0.6456  11.00000  0.05    2.89
Q2    1   0.2718  0.3399  0.4839  11.00000  0.05    1.82
Q3    1   0.1363  0.2804  0.6979  11.00000  0.05    1.76
Q4    1   0.3368  0.3276  0.5695  11.00000  0.05    1.52
Q5    1   0.3939  0.3012  0.6786  11.00000  0.05    1.43
Q6    1   0.2400  0.4040  0.6019  11.00000  0.05    1.40
Q7    1   0.3163  0.3099  0.4399  11.00000  0.05    1.39
Q8    1   0.2790  0.3380  0.6508  11.00000  0.05    1.35
Q9    1   0.2979  0.4273  0.5983  11.00000  0.05    1.33
Q10   1   0.3926  0.3593  0.4659  11.00000  0.05    1.33
Q11   1   0.3174  0.4026  0.5554  11.00000  0.05    1.32
Q12   1   0.2010  0.3282  0.6402  11.00000  0.05    1.29
Q13   1   0.3435  0.3695  0.4481  11.00000  0.05    1.27
Q14   1   0.1607  0.3318  0.6421  11.00000  0.05    1.20
Q15   1   0.3198  0.2801  0.6886  11.00000  0.05    1.19
Q16   1   0.2541  0.2581  0.6386  11.00000  0.05    1.15
Q17   1   0.1808  0.4393  0.5816  11.00000  0.05    1.15
Q18   1   0.3389  0.3220  0.4997  11.00000  0.05    1.13
Q19   1   0.4671  0.2372  0.7551  11.00000  0.05    1.12
Q20   1   0.2672  0.2393  0.7369  11.00000  0.05    1.11
Q21   1   0.0620  0.3328  0.6753  11.00000  0.05    1.10
Q22   1   0.4733  0.2321  0.7500  11.00000  0.05    1.07
Q23   1   0.3236  0.3221  0.6849  11.00000  0.05    1.05
Q24   1   0.2103  0.4093  0.5415  11.00000  0.05    1.04
Q25   1   0.3716  0.2559  0.6416  11.00000  0.05    1.03
Q26   1   0.1784  0.3396  0.6964  11.00000  0.05    1.02
Q27   1   0.2873  0.3724  0.4707  11.00000  0.05    1.02
Q28   1   0.1825  0.2808  0.6822  11.00000  0.05    1.01
Q29   1   0.1574  0.3051  0.7368  11.00000  0.05    1.00
Q30   1   0.2855  0.3020  0.6855  11.00000  0.05    0.99
Q31   1   0.2167  0.3432  0.6149  11.00000  0.05    0.99
Q32   1   0.2844  0.2689  0.6865  11.00000  0.05    0.97
Q33   1   0.2599  0.4586  0.5494  11.00000  0.05    0.97
Q34   1   0.0707  0.2902  0.6805  11.00000  0.05    0.95
Q35   1   0.3539  0.2254  0.6508  11.00000  0.05    0.95
Q36   1   0.2043  0.4429  0.5535  11.00000  0.05    0.95
Q37   1   0.2768  0.2191  0.7867  11.00000  0.05    0.94
Q38   1   0.4811  0.3401  0.7045  11.00000  0.05    0.93
Q39   1   0.3554  0.2191  0.6280  11.00000  0.05    0.92
Q40   1   0.2801  0.2306  0.6428  11.00000  0.05    0.91
Q41   1   0.3835  0.3004  0.7731  11.00000  0.05    0.91
Q42   1   0.1416  0.2684  0.6080  11.00000  0.05    0.90
Q43   1   0.5393  0.2889  0.7577  11.00000  0.05    0.90
Q44   1   0.2591  0.3862  0.5567  11.00000  0.05    0.89
Q45   1   0.4356  0.3450  0.6666  11.00000  0.05    0.89
Q46   1   0.3549  0.3109  0.4946  11.00000  0.05    0.88
Q47   1   0.2880  0.3878  0.5888  11.00000  0.05    0.88
Q48   1   0.2138  0.2689  0.6877  11.00000  0.05    0.88
Q49   1   0.1635  0.3112  0.6881  11.00000  0.05    0.88
Q50   1   0.5168  0.2725  0.6761  11.00000  0.05    0.86
Q51   1   0.1638  0.3260  0.7318  11.00000  0.05    0.85
Q52   1   0.2814  0.3603  0.6882  11.00000  0.05    0.85
Q53   1   0.3406  0.2826  0.6331  11.00000  0.05    0.85
Q54   1   0.3943  0.2978  0.5973  11.00000  0.05    0.85
Q55   1   0.2550  0.2764  0.7250  11.00000  0.05    0.84
Q56   1   0.2041  0.2997  0.6845  11.00000  0.05    0.84
Q57   1   0.5436  0.2596  0.6638  11.00000  0.05    0.83
Q58   1   0.4970  0.3805  0.6296  11.00000  0.05    0.83
Q59   1   0.1013  0.3288  0.6849  11.00000  0.05    0.82
Q60   1   0.3716  0.2913  0.6529  11.00000  0.05    0.81
Q61   1   0.2956  0.2581  0.7056  11.00000  0.05    0.81
Q62   1   0.4375  0.2791  0.6224  11.00000  0.05    0.81
Q63   1   0.2186  0.3511  0.6614  11.00000  0.05    0.81
Q64   1   0.2118  0.3522  0.7261  11.00000  0.05    0.79
Q65   1   0.3415  0.2703  0.6442  11.00000  0.05    0.79
Q66   1   0.3358  0.3497  0.6815  11.00000  0.05    0.78
Q67   1   0.2166  0.3205  0.6750  11.00000  0.05    0.78
Q68   1   0.3836  0.2601  0.7272  11.00000  0.05    0.77
Q69   1   0.2856  0.2517  0.7035  11.00000  0.05    0.77
Q70   1   0.2665  0.3119  0.4599  11.00000  0.05    0.77
Q71   1   0.3999  0.3277  0.6850  11.00000  0.05    0.77
Q72   1   0.4444  0.3487  0.7177  11.00000  0.05    0.76
Q73   1   0.0767  0.3306  0.7378  11.00000  0.05    0.76
Q74   1   0.2754  0.3035  0.7442  11.00000  0.05    0.76
Q75   1   0.2465  0.2902  0.6940  11.00000  0.05    0.76
Q76   1   0.4831  0.3610  0.6975  11.00000  0.05    0.76
Q77   1   0.4224  0.3290  0.6615  11.00000  0.05    0.76
Q78   1   0.3386  0.2923  0.6123  11.00000  0.05    0.75
Q79   1   0.1157  0.3784  0.6260  11.00000  0.05    0.75
Q80   1   0.5403  0.2790  0.7398  11.00000  0.05    0.75
Q81   1   0.2733  0.3212  0.7774  11.00000  0.05    0.75
Q82   1   0.4027  0.2650  0.7339  11.00000  0.05    0.74
Q83   1   0.2861  0.3094  0.7344  11.00000  0.05    0.74
Q84   1   0.1117  0.3702  0.6560  11.00000  0.05    0.74
Q85   1   0.3427  0.2424  0.7348  11.00000  0.05    0.73
Q86   1   0.5060  0.2597  0.8020  11.00000  0.05    0.73
Q87   1   0.1187  0.3811  0.6837  11.00000  0.05    0.73
Q88   1   0.3503  0.3075  0.7377  11.00000  0.05    0.73
Q89   1   0.2198  0.3793  0.5880  11.00000  0.05    0.73
Q90   1   0.2770  0.2435  0.7836  11.00000  0.05    0.72
Q91   1   0.1036  0.3407  0.7087  11.00000  0.05    0.72
Q92   1   0.1705  0.3301  0.6105  11.00000  0.05    0.72
Q93   1   0.4555  0.2669  0.6524  11.00000  0.05    0.72
Q94   1   0.3792  0.4032  0.6733  11.00000  0.05    0.71
Q95   1   0.3719  0.2787  0.6211  11.00000  0.05    0.71
Q96   1   0.3604  0.3195  0.7130  11.00000  0.05    0.71
Q97   1   0.0769  0.2790  0.6089  11.00000  0.05    0.71
Q98   1   0.2040  0.3040  0.7804  11.00000  0.05    0.70
Q99   1   0.1835  0.3225  0.6764  11.00000  0.05    0.70
Q100  1   0.4957  0.2893  0.6317  11.00000  0.05    0.70
Q101  1   0.0547  0.3210  0.5947  11.00000  0.05    0.70
Q102  1   0.4062  0.3243  0.5630  11.00000  0.05    0.70
Q103  1   0.0438  0.3419  0.7353  11.00000  0.05    0.70
Q104  1   0.3214  0.3410  0.5878  11.00000  0.05    0.70
Q105  1   0.3216  0.2836  0.5953  11.00000  0.05    0.69
Q106  1   0.2500  0.2500  0.7942  10.50000  0.05    0.69
Q107  1   0.3180  0.2965  0.7717  11.00000  0.05    0.69
Q108  1   0.3658  0.2957  0.4572  11.00000  0.05    0.69
Q109  1   0.4363  0.2828  0.6577  11.00000  0.05    0.69
Q110  1   0.1609  0.3583  0.7394  11.00000  0.05    0.69
Q111  1   0.1548  0.3203  0.7542  11.00000  0.05    0.68
Q112  1   0.1941  0.2591  0.5523  11.00000  0.05    0.68
Q113  1   0.3755  0.3300  0.7714  11.00000  0.05    0.67
Q114  1   0.1158  0.3084  0.6245  11.00000  0.05    0.67
Q115  1   0.3230  0.3288  0.7382  11.00000  0.05    0.67
Q116  1   0.2377  0.3966  0.6800  11.00000  0.05    0.66
Q117  1   0.1005  0.2927  0.6405  11.00000  0.05    0.66
Q118  1   0.4119  0.2923  0.5592  11.00000  0.05    0.66
Q119  1   0.1875  0.3825  0.6527  11.00000  0.05    0.66
Q120  1   0.4384  0.2712  0.6796  11.00000  0.05    0.66
Q121  1   0.2383  0.3150  0.7800  11.00000  0.05    0.66
Q122  1   0.2653  0.3113  0.5355  11.00000  0.05    0.65
Q123  1  -0.0438  0.3398  0.6787  11.00000  0.05    0.65
Q124  1   0.2203  0.2593  0.5874  11.00000  0.05    0.65
Q125  1   0.0317  0.3531  0.5886  11.00000  0.05    0.65
Q126  1   0.3236  0.2913  0.5586  11.00000  0.05    0.65
Q127  1   0.1373  0.3550  0.6873  11.00000  0.05    0.64
Q128  1   0.3997  0.4825  0.6512  11.00000  0.05    0.64
Q129  1   0.3817  0.3317  0.4809  11.00000  0.05    0.64
Q130  1   0.3742  0.3484  0.7083  11.00000  0.05    0.64
Q131  1   0.1786  0.2489  0.5881  11.00000  0.05    0.64
Q132  1   0.0628  0.2706  0.5870  11.00000  0.05    0.63
Q133  1   0.3129  0.2501  0.6644  11.00000  0.05    0.63
Q134  1   0.1243  0.3164  0.5913  11.00000  0.05    0.63
Q135  1   0.5034  0.4704  0.6821  11.00000  0.05    0.63
Q136  1   0.3236  0.3507  0.4294  11.00000  0.05    0.62
Q137  1   0.6817  0.3803  0.6593  11.00000  0.05    0.62
Q138  1   0.0149  0.2678  0.6350  11.00000  0.05    0.62
Q139  1   0.1608  0.2849  0.5414  11.00000  0.05    0.62
Q140  1   0.3801  0.3405  0.6564  11.00000  0.05    0.62
Q141  1   0.1995  0.3443  0.5933  11.00000  0.05    0.62
Q142  1   0.3796  0.3475  0.6911  11.00000  0.05    0.62
Q143  1   0.3432  0.3794  0.6456  11.00000  0.05    0.61
Q144  1   0.4395  0.3083  0.7421  11.00000  0.05    0.61
Q145  1   0.5952  0.2578  0.7600  11.00000  0.05    0.61
Q146  1   0.2181  0.4004  0.6421  11.00000  0.05    0.61
Q147  1   0.4286  0.2510  0.7073  11.00000  0.05    0.61
Q148  1   0.2579  0.2889  0.6568  11.00000  0.05    0.61
Q149  1   0.5453  0.2311  0.7987  11.00000  0.05    0.61
Q150  1   0.2602  0.2572  0.5559  11.00000  0.05    0.61
Q151  1   0.3407  0.3184  0.8014  11.00000  0.05    0.60
Q152  1   0.1669  0.2898  0.5921  11.00000  0.05    0.60
Q153  1   0.1665  0.3715  0.6905  11.00000  0.05    0.60
Q154  1  -0.0231  0.3804  0.6794  11.00000  0.05    0.60
Q155  1   0.2993  0.2584  0.7644  11.00000  0.05    0.60
Q156  1   0.4210  0.3834  0.6690  11.00000  0.05    0.60
Q157  1   0.2539  0.3319  0.7038  11.00000  0.05    0.60
Q158  1   0.4676  0.3356  0.7308  11.00000  0.05    0.59
Q159  1   0.1598  0.3688  0.8057  11.00000  0.05    0.59
Q160  1   0.3753  0.3152  0.5339  11.00000  0.05    0.59
Q161  1   0.3641  0.2201  0.7878  11.00000  0.05    0.59
Q162  1   0.4374  0.2512  0.7137  11.00000  0.05    0.59
Q163  1   0.1168  0.3087  0.6589  11.00000  0.05    0.59
Q164  1   0.3418  0.4226  0.6793  11.00000  0.05    0.59
Q165  1   0.2609  0.3302  0.7402  11.00000  0.05    0.59
Q166  1   0.1942  0.2885  0.5986  11.00000  0.05    0.59
Q167  1   0.0228  0.3213  0.6450  11.00000  0.05    0.58
Q168  1   0.5823  0.2721  0.6680  11.00000  0.05    0.58
Q169  1   0.4370  0.3409  0.6209  11.00000  0.05    0.58
Q170  1   0.4749  0.2463  0.7838  11.00000  0.05    0.58
Q171  1   0.1457  0.4000  0.6547  11.00000  0.05    0.58
Q172  1   0.1016  0.3213  0.6454  11.00000  0.05    0.58
Q173  1   0.5113  0.2085  0.7541  11.00000  0.05    0.58
Q174  1   0.2465  0.3360  0.6965  11.00000  0.05    0.58
Q175  1   0.0309  0.2601  0.6403  11.00000  0.05    0.58
Q176  1   0.0767  0.2624  0.5834  11.00000  0.05    0.58
Q177  1   0.2471  0.3267  0.6287  11.00000  0.05    0.57
Q178  1   0.3681  0.3506  0.6533  11.00000  0.05    0.57
Q179  1   0.3850  0.4118  0.7953  11.00000  0.05    0.57
Q180  1   0.0221  0.3478  0.6019  11.00000  0.05    0.57
Q181  1   0.4962  0.3192  0.6606  11.00000  0.05    0.56
Q182  1   0.3809  0.3212  0.6627  11.00000  0.05    0.56
Q183  1   0.3745  0.3929  0.6389  11.00000  0.05    0.56
Q184  1   0.2320  0.3203  0.7123  11.00000  0.05    0.56
Q185  1   0.1420  0.2790  0.5622  11.00000  0.05    0.56
Q186  1   0.0983  0.3204  0.7308  11.00000  0.05    0.56
Q187  1   0.4802  0.2741  0.7720  11.00000  0.05    0.56
Q188  1   0.2981  0.4066  0.6454  11.00000  0.05    0.56
Q189  1   0.1158  0.3114  0.8394  11.00000  0.05    0.56
Q190  1   0.1586  0.3463  0.6078  11.00000  0.05    0.55
Q191  1   0.5294  0.3046  0.6621  11.00000  0.05    0.55
Q192  1   0.1024  0.3413  0.7665  11.00000  0.05    0.55
Q193  1   0.2081  0.3899  0.6929  11.00000  0.05    0.55
Q194  1   0.2191  0.2972  0.5109  11.00000  0.05    0.55
Q195  1   0.3176  0.2204  0.7248  11.00000  0.05    0.54
Q196  1   0.1971  0.3120  0.5410  11.00000  0.05    0.54
Q197  1   0.3816  0.2387  0.7896  11.00000  0.05    0.54
Q198  1   0.2735  0.4205  0.6751  11.00000  0.05    0.54
Q199  1   0.0533  0.3811  0.6520  11.00000  0.05    0.54
Q200  1   0.0825  0.3566  0.6319  11.00000  0.05    0.54
;
_shelx_res_checksum              9828
_shelx_hkl_file                  
;
 -16  -9 -16   26.88   14.05
 -16  -7 -17   -6.47   12.86
 -16  -6 -17    8.24   13.30
 -15 -15 -12   43.81   12.01
 -15 -14 -13  276.87   20.61
 -15 -11 -15   12.24   12.85
 -15  -9 -16   66.49   15.15
 -15  -7 -17    9.47   13.46
 -15  -5 -18  220.09   18.80
 -15  -4 -18  265.80   21.87
 -14 -19  -7  698.75   31.46
 -14 -18  -8  537.01   27.98
 -14 -17 -10   94.23   13.49
 -14 -16 -11  126.63   16.42
 -14 -15 -12  183.18   18.68
 -14 -14 -13  144.29   16.95
 -14 -13 -14  130.13   14.93
 -14  -8 -17  123.50   14.36
 -14  -5 -18  428.10   24.93
 -14  -4 -18  280.95   21.44
 -13 -22  -1   11.56   11.26
 -13 -21  -3  457.87   26.60
 -13 -20  -5   10.51   12.34
 -13 -19  -7  518.83   26.55
 -13 -16 -11  126.04   15.60
 -13 -15 -12   26.68   11.46
 -13 -14 -13  115.76   15.21
 -13  -8 -17  856.43   31.12
 -13  -7 -17  102.96   14.51
 -13  -5 -18  198.44   18.35
 -13  -4 -18  256.36   19.73
 -12 -22   0   -3.06   12.86
 -12 -21  -3   10.26    9.33
 -12 -20  -5   27.31   11.43
 -12 -11 -15   12.23   10.32
 -12  -9 -16   92.72   13.83
 -12  -7 -17  587.41   25.69
 -12  -4 -18   30.42   11.12
 -12  -3 -18   50.63   11.85
 -11 -21  -2   89.06   14.81
 -11 -20  -4   68.92   12.68
 -11 -19  -6   13.63   10.58
 -11 -16 -10   91.57   12.34
 -11 -15 -11   10.34    9.39
 -11 -14 -12  123.56   13.82
 -11 -13 -13  341.90   19.72
 -11  -9 -16  216.85   15.73
 -10 -21  -1   11.86   10.93
 -10 -20  -3   45.79   11.75
 -10 -19  -5   55.24   10.69
 -10 -18  -7   39.08   10.12
 -10 -14 -12   25.14    6.96
 -10 -11 -14  184.23   14.85
 -10  -8 -16   50.23    9.02
 -10  -5 -17   41.28    9.74
  -9 -21   0   33.72    8.92
  -9 -20  -2   13.05    8.82
  -9 -19  -4  223.69   15.08
  -9 -18  -6   57.76    9.99
  -9 -16  -9   24.19    6.45
  -9 -15 -10   32.54    9.02
  -9 -14 -11  473.71   20.19
  -9 -13 -12   77.58   10.81
  -9 -10 -14   21.38    8.43
  -9  -6 -16  460.76   19.39
  -9  -2 -17   10.52    7.63
  -9   0 -17    0.12    6.31
  -8 -20   0   19.90    8.68
  -8 -19  -3  346.40   17.31
  -8 -18  -5   53.91    7.98
  -8 -14 -10    8.13    7.32
  -8 -13 -11  965.15   25.82
  -8 -12 -12  107.83    9.90
  -8  -4 -16  302.26   13.80
  -8  -3 -16   53.40    7.74
  -7 -19  -1   89.19   10.28
  -7 -18  -3  650.14   21.10
  -7 -17  -5   -0.17    4.68
  -7 -16  -6  307.25   14.71
  -7 -13 -10   86.31    8.33
  -7 -10 -12   14.27    6.07
  -7  -9 -13   20.62    5.12
  -7  -3 -15   27.93    6.52
  -6 -18  -1    4.65    6.47
  -6 -17  -3  282.88   13.49
  -6 -11 -10  328.32   13.27
  -6 -10 -11    5.54    5.43
  -6  -8 -12   32.85    6.27
  -6  -3 -14 1161.07   21.88
  -6  -2 -14 1810.75   26.57
  -5 -17   0  376.47   14.45
  -5 -16  -2  582.63   17.28
  -5 -15  -4  111.81    8.82
  -5  -9 -10    6.75    4.62
  -4 -16   1  526.04   15.68
  -4 -15  -1 2017.21   28.98
  -4 -14  -3 2549.86   32.18
  -4  -6 -10  174.53    8.16
 -16  -8 -16  155.30   18.55
 -16  -5 -17  120.06   18.14
 -15 -15 -11  123.68   17.58
 -15 -14 -12  887.65   34.81
 -15 -13 -13   97.71   16.75
 -15 -12 -14   18.71   10.06
 -15 -10 -15    2.25   12.09
 -15  -8 -16  347.70   23.28
 -15  -6 -17   54.24   15.14
 -14 -19  -6  730.46   32.01
 -14 -17  -9   11.30   12.54
 -14 -16 -10   26.91   12.64
 -14 -15 -11   -0.65   11.49
 -14 -14 -12   30.07   12.86
 -14 -13 -13   15.90   12.30
 -14 -12 -14  967.20   34.82
 -14 -10 -15   23.71   11.93
 -14  -9 -16  248.10   18.49
 -14  -7 -17    9.40    8.75
 -14  -6 -17   22.60   13.23
 -14  -3 -18  486.50   25.86
 -13 -21  -2   -5.43   13.79
 -13 -20  -4  392.24   23.84
 -13 -19  -6   75.91   14.76
 -13 -17  -9  596.17   27.66
 -13 -16 -10    5.68   11.24
 -13 -15 -11    5.75   11.16
 -13 -14 -12   64.10   13.39
 -13 -13 -13    3.73   11.09
 -13 -12 -14  417.60   23.56
 -13  -9 -16   13.37    8.61
 -13  -6 -17  501.17   24.84
 -13  -3 -18   29.71   12.58
 -12 -20  -4  101.12   14.88
 -12 -19  -6   81.76   11.98
 -12 -18  -7  795.92   30.14
 -12 -17  -9    1.15    7.64
 -12 -16 -10    9.51    9.81
 -12 -15 -11  179.50   16.30
 -12 -13 -13  198.54   16.80
 -12 -12 -14  148.71   14.06
 -12  -8 -16  532.89   24.52
 -12  -6 -17    6.06    9.71
 -11 -21  -1   51.75   13.77
 -11 -20  -3   14.50   10.91
 -11 -19  -5   34.30   11.10
 -11 -18  -7  598.37   25.01
 -11 -10 -15   19.59    8.18
 -11  -8 -16  114.00   13.54
 -10 -21   0    2.86   10.72
 -10 -20  -2   89.52   12.48
 -10 -18  -6    1.31    8.12
 -10 -16  -9  113.72   12.00
 -10 -14 -11   19.71    8.82
 -10 -13 -12    1.27    8.02
 -10 -12 -13   19.41    9.01
 -10  -7 -16    0.43    6.32
 -10  -4 -17    7.30    6.69
 -10  -3 -17   19.39    8.71
  -9 -20  -1   19.46    9.14
  -9 -19  -3   21.70    8.49
  -9 -18  -5   -3.02    7.31
  -9 -17  -7  277.82   15.23
  -9 -12 -12   16.12    8.13
  -9 -11 -13   35.98    8.46
  -8 -20   1   36.24    9.48
  -8 -18  -4   53.87    8.99
  -8 -16  -7   93.87   10.33
  -8 -15  -8    3.49    6.70
  -8 -11 -12   20.82    7.50
  -8 -10 -13   48.52    7.45
  -8  -8 -14  100.51    9.92
  -8  -6 -15  103.18    9.25
  -8  -1 -16 2234.40   34.15
  -7 -19   0    7.16    7.36
  -7 -18  -2   63.14    9.06
  -7 -14  -8  218.04   12.24
  -7 -13  -9  348.92   14.92
  -7 -12 -10  219.29   12.09
  -7 -11 -11   43.17    7.63
  -7  -1 -15   16.74    5.60
  -6 -17  -2   69.27    8.60
  -6 -16  -4   23.32    6.55
  -6 -13  -8  545.66   16.71
  -6 -12  -9 1637.20   28.03
  -6  -9 -11  415.47   14.30
  -6   0 -14 4466.76   39.81
  -5 -17   1  266.38   12.57
  -5 -14  -5    3.87    3.48
  -5 -12  -7 3343.96   37.23
  -5 -11  -8  996.14   20.43
  -5  -7 -11  163.16    8.18
  -4 -16   2  104.06    7.90
  -4 -14  -2   20.14    4.99
  -4 -11  -6   44.56    5.45
  -4 -10  -7    4.89    3.89
 -16 -10 -14  308.92   22.92
 -16  -9 -15   -1.51    8.60
 -16  -7 -16  272.80   20.43
 -16  -6 -16   12.28   13.49
 -16  -4 -17   83.66   16.38
 -15 -16  -9   -1.06   12.44
 -15 -13 -12  247.44   20.40
 -15 -12 -13    7.76   12.87
 -15  -9 -15    3.56   11.88
 -15  -7 -16    3.68   11.65
 -15  -5 -17    3.78   12.32
 -15  -4 -17   13.90   13.75
 -14 -20  -3   87.14   16.13
 -14 -19  -5   91.43   16.06
 -14 -17  -8   60.06   14.40
 -14 -11 -14  301.91   21.66
 -14  -8 -16   30.63    9.89
 -14  -5 -17    3.07   11.80
 -13 -21  -1   60.08   16.17
 -13 -20  -3    0.94   11.51
 -13 -19  -5   43.83   13.06
 -13 -17  -8  188.78   18.17
 -13  -8 -16  115.62   13.28
 -13  -5 -17   84.04   14.48
 -12 -21  -1   18.40   10.02
 -12 -20  -3  194.79   17.80
 -12 -19  -5  205.21   17.85
 -12 -17  -8  292.85   19.73
 -12 -16  -9  223.65   17.21
 -12 -12 -13   -3.70    8.99
 -12 -11 -14  175.98   15.97
 -12  -9 -15 1138.04   33.93
 -12  -7 -16   12.96    9.97
 -12  -5 -17  128.21   14.59
 -12  -4 -17   86.26   12.64
 -11 -21   0  592.47   26.49
 -11 -20  -2  386.38   21.41
 -11 -19  -4   47.71   10.99
 -11 -18  -6   14.46    9.55
 -11 -16  -9   -0.01    8.36
 -11 -13 -12  396.83   20.51
 -11 -12 -13    7.92    7.09
 -11  -7 -16  496.73   22.52
 -11  -3 -17   16.79    9.21
 -10 -21   1   16.85   11.36
 -10 -19  -4   78.71   10.04
 -10 -16  -8   76.89   10.97
 -10 -11 -13  136.72   12.71
 -10 -10 -14  111.83   11.33
 -10  -6 -16    8.21    6.46
 -10  -5 -16   36.66    9.13
 -10  -2 -17    9.05    8.12
 -10  -1 -17   14.76    8.86
 -10   0 -17   -4.80    7.04
  -9 -20   0    3.93    8.47
  -9 -17  -6   85.15   10.51
  -9 -15  -9  307.46   15.53
  -9 -13 -11  177.03   12.14
  -9 -10 -13  143.52   12.02
  -9  -9 -14  566.14   20.70
  -9  -7 -15   33.95    7.32
  -9  -3 -16  499.62   18.98
  -8 -19  -1  146.69   12.64
  -8 -13 -10  110.32   10.51
  -8 -12 -11  274.61   14.07
  -8  -9 -13  148.35   11.26
  -8  -4 -15   30.96    6.89
  -7 -19   1   81.05    9.89
  -7 -17  -3    7.99    6.37
  -7 -16  -5   69.18    8.59
  -7  -9 -12  446.71   16.27
  -7  -5 -14   52.69    6.18
  -7   1 -15   16.77    4.87
  -6 -18   1    3.66    6.39
  -6 -17  -1  141.11   10.28
  -6 -16  -3   61.85    7.70
  -6 -15  -5  189.90   10.34
  -6 -13  -7 3275.85   39.36
  -6 -11  -9  513.93   15.88
  -6  -7 -12  264.59   11.18
  -6  -4 -13   63.27    6.44
  -5 -14  -4    5.22    4.68
  -5  -9  -9  284.20   11.01
  -5  -3 -12   31.66    4.83
  -4 -15   0    0.20    4.30
 -16  -9 -14   65.38   14.38
 -16  -8 -15  147.30   15.80
 -16  -5 -16   15.47   14.10
 -15 -15 -10  244.26   19.12
 -15 -14 -11    6.65    9.16
 -15 -10 -14   10.17   12.16
 -15  -8 -15    3.94   11.79
 -15  -6 -16  164.18   18.13
 -14 -20  -2    5.64   13.59
 -14 -19  -4  584.14   28.66
 -14 -15 -10   11.89   11.72
 -14 -13 -12  891.39   32.72
 -14 -12 -13   35.83   10.25
 -14  -9 -15  160.78   15.27
 -14  -7 -16  101.60   12.77
 -14  -6 -16  455.06   23.87
 -14  -4 -17   12.18   11.63
 -14  -3 -17    3.92   12.00
 -13 -20  -2   16.76   13.31
 -13 -19  -4  100.15   15.21
 -13 -18  -6  904.18   33.08
 -13 -16  -9    8.74    8.03
 -13 -15 -10   45.24   12.39
 -13 -14 -11   14.15   11.07
 -13 -13 -12   17.64   10.37
 -13 -12 -13  265.39   17.94
 -13  -9 -15   98.08   12.47
 -13  -7 -16  674.22   26.80
 -13  -6 -16   18.06   10.47
 -13  -4 -17   23.15   10.91
 -13  -3 -17    4.10   11.07
 -12 -21   0    3.41    9.59
 -12 -21   1   25.88   13.08
 -12 -20  -2  304.46   21.28
 -12 -19  -4  390.64   22.29
 -12 -18  -6   -3.02    7.40
 -12 -15 -10   30.80    8.68
 -12 -14 -11   93.05   11.62
 -12 -13 -12    5.17    7.35
 -12 -10 -14   32.80    9.95
 -12  -8 -15   21.93   10.37
 -12  -6 -16  910.75   29.91
 -12  -3 -17   -5.37    8.90
 -12  -2 -17    7.93    9.52
 -11 -21   1   59.32   13.92
 -11 -20  -1   27.38   11.11
 -11 -18  -5   58.32   11.24
 -11 -16  -8   73.87   10.97
 -11 -11 -13   34.38    9.99
 -11  -8 -15  522.52   22.70
 -11  -6 -16   33.04    8.26
 -11  -5 -16   31.24    9.51
 -11  -2 -17    5.34    8.97
 -11  -1 -17   15.53    8.95
 -10 -20  -1   62.73    9.91
 -10 -19  -3    5.63    8.20
 -10 -18  -5  180.13   13.39
 -10 -17  -6   25.90    8.64
 -10 -14 -10   12.22    7.63
 -10  -9 -14    6.45    8.25
 -10  -4 -16   10.31    7.72
  -9 -20   1   22.14    9.05
  -9 -19  -2  301.98   16.05
  -9 -18  -4  410.57   18.02
  -9 -14  -9   43.79    8.92
  -9 -13 -10   33.60    8.01
  -9 -12 -11  500.06   19.86
  -9 -11 -12    1.95    7.23
  -9  -5 -15    3.96    7.10
  -9  -2 -16    9.56    6.60
  -8 -19   0    1.18    7.24
  -8 -17  -4   93.94    9.90
  -8 -16  -6    4.98    5.09
  -8 -14  -8   27.11    7.52
  -8 -10 -12  153.21   10.82
  -8  -8 -13  115.58   10.17
  -8  -3 -15  173.25   11.08
  -7 -19   2    1.72    5.81
  -7 -18  -1  304.58   14.06
  -7 -16  -4    8.93    6.19
  -7 -15  -6    9.73    5.15
  -7 -13  -8    3.18    5.45
  -7 -12  -9   22.29    6.62
  -7 -11 -10    2.03    5.77
  -7 -10 -11    9.54    4.33
  -7  -8 -12  132.10    9.79
  -7  -4 -14 2697.65   35.66
  -7  -3 -14 1610.68   27.43
  -6 -18   2  150.49   10.83
  -6 -15  -4   17.95    5.72
  -6 -12  -8  191.82   10.15
  -6  -8 -11  947.33   20.51
  -6  -6 -12  369.68   13.02
  -6  -3 -13  139.23    8.30
  -5 -16   0   -0.68    5.16
  -5 -15  -2    3.04    4.85
  -5 -13  -5  365.66   13.07
  -5 -12  -6  265.83   11.20
  -5 -10  -8  158.25    8.77
  -5  -7 -10  587.51   14.83
  -5  -5 -11    7.21    4.23
  -4 -15   1 1955.32   27.85
  -4 -12  -4   63.46    6.05
  -4 -10  -6 1074.85   19.03
 -16 -10 -13    8.19   12.65
 -16  -8 -14    5.79   11.45
 -16  -7 -15   34.53   11.18
 -16  -6 -15  172.44   18.47
 -16  -4 -16   55.71   15.74
 -15 -17  -6  162.20   18.12
 -15 -16  -8    1.00    8.62
 -15 -15  -9   -6.82   11.67
 -15 -14 -10  246.85   20.36
 -15 -13 -11   16.58   12.73
 -15 -12 -12 1570.55   44.08
 -15  -9 -14  105.96   15.63
 -15  -7 -15   -1.11   11.19
 -15  -5 -16  222.40   19.61
 -15  -4 -16    8.64   11.97
 -14 -20  -1   -1.03   13.46
 -14 -19  -3    3.18   12.08
 -14 -18  -5    6.61   12.10
 -14 -17  -7  169.17   16.25
 -14 -16  -8  181.54   18.02
 -14 -15  -9   58.42   13.62
 -14 -13 -11    8.92   10.55
 -14 -12 -12   18.10   11.87
 -14 -11 -13   15.18   11.92
 -14  -9 -14  141.19   15.84
 -14  -8 -15   -2.66    7.73
 -14  -5 -16   17.57   12.23
 -13 -21   1   52.63   15.04
 -13 -20  -1   17.81   13.44
 -13 -19  -3   53.40   12.94
 -13 -17  -7  559.73   25.33
 -13 -16  -8  415.92   23.10
 -13 -15  -9   15.64   11.01
 -13 -13 -11   70.31   12.53
 -13 -12 -12  301.79   19.55
 -13 -11 -13  217.68   17.45
 -13  -8 -15 1088.13   33.31
 -13  -5 -16  714.71   27.61
 -13  -2 -17    7.17   10.86
 -12 -21   2  207.79   19.82
 -12 -20  -1    7.81   12.37
 -12 -19  -3   14.37   10.99
 -12 -18  -5    5.22   10.39
 -12 -16  -8    8.65    9.54
 -12 -14 -10   83.59   12.26
 -12 -12 -12    6.96    9.32
 -12 -11 -13   54.08    9.71
 -12  -7 -15  840.99   28.72
 -12  -5 -16   30.40   10.40
 -12  -1 -17    4.86    9.56
 -11 -20   0    2.61   10.17
 -11 -19  -3   10.50    7.22
 -11 -17  -6    7.30    8.73
 -11 -15  -9  110.23   11.48
 -11 -14 -10   12.29    8.80
 -11 -13 -11    9.46    8.81
 -11 -12 -12    1.83    6.43
 -11  -7 -15  323.85   18.40
 -10 -20   0  312.17   17.59
 -10 -19  -2   41.06    9.75
 -10 -18  -4   39.07    9.51
 -10 -15  -8   64.68   10.26
 -10 -10 -13   19.22    6.31
 -10  -6 -15  183.38   14.00
 -10  -3 -16  129.66   12.18
 -10  -2 -16   40.01    9.30
  -9 -20   2   13.98    8.96
  -9 -19  -1   86.37   11.05
  -9 -18  -3    6.68    7.41
  -9 -16  -6   -1.57    6.72
  -9 -10 -12  194.30   13.45
  -9  -9 -13   33.72    7.25
  -9   0 -16   17.04    7.19
  -8 -19   1  143.15   12.13
  -8 -16  -5  350.53   15.86
  -8 -13  -9    9.14    5.24
  -8 -12 -10    2.42    4.91
  -8  -9 -12    2.89    5.93
  -8  -7 -13  188.91   11.98
  -8  -2 -15   11.19    5.92
  -8  -1 -15   80.52    8.19
  -7 -18   0   -0.39    6.40
  -7 -17  -2    9.74    6.22
  -7 -15  -5   89.17    9.01
  -7  -9 -11  485.83   16.53
  -7  -5 -13  496.31   16.06
  -7  -2 -14  987.79   21.19
  -6 -17   0    0.50    5.82
  -6 -16  -2   -0.83    5.35
  -6 -14  -5   27.67    5.99
  -6 -10  -9   49.50    6.30
  -6  -9 -10  150.00    8.54
  -6  -7 -11  346.55   12.76
  -6  -1 -13  151.80    8.21
  -5 -14  -3  315.53   12.29
  -5  -8  -9   53.39    5.52
  -4 -13  -2   32.64    5.03
 -16 -13 -10  462.24   26.81
 -16 -12 -11  312.00   22.99
 -16 -11 -12  500.52   26.13
 -16  -9 -13  335.20   23.02
 -16  -7 -14  312.75   21.86
 -16  -5 -15   49.58   15.14
 -15 -16  -7   28.17   13.17
 -15 -15  -8  131.60   17.08
 -15 -12 -11   12.99   12.42
 -15 -11 -12  400.32   24.04
 -15  -8 -14  195.60   18.35
 -15  -6 -15    9.09   11.23
 -15  -3 -16  112.40   16.39
 -14 -20   0   66.26   16.47
 -14 -19  -2   48.93   13.30
 -14 -18  -4  358.33   23.18
 -14 -16  -7   81.99   14.75
 -14  -7 -15    9.58    8.16
 -14  -4 -16  472.02   24.35
 -13 -21   2    3.81   10.21
 -13 -20   0   -2.30   12.88
 -13 -16  -7  163.79   16.11
 -13 -10 -13   10.88   10.06
 -13  -9 -14   38.41    9.56
 -13  -7 -15   12.19   10.15
 -13  -4 -16   29.47   11.60
 -12 -20   0 1037.91   34.31
 -12 -19  -2  584.01   26.01
 -12 -18  -4    6.39   10.34
 -12 -16  -7  408.64   21.25
 -12 -10 -13  315.11   18.89
 -12  -6 -15    7.23    9.12
 -12  -4 -16    9.28    9.48
 -11 -20   1   28.91   11.41
 -11 -19  -2  243.05   17.38
 -11 -18  -4  119.51   13.25
 -11 -16  -7   55.45   10.53
 -11 -15  -8   -1.02    7.84
 -11 -14  -9   48.16   10.24
 -11 -13 -10  165.10   14.12
 -11 -12 -11  564.55   22.82
 -11 -11 -12   83.28   11.60
 -11 -10 -13    1.79    5.39
 -11  -6 -15  478.58   21.22
 -11  -2 -16  325.03   17.48
 -10 -20   1   65.79   11.69
 -10 -19  -1   64.59   11.81
 -10 -18  -3    3.16    7.98
 -10 -17  -5   38.89    9.31
 -10 -14  -9   43.86    8.03
 -10 -13 -10    7.94    6.14
 -10 -12 -11   52.89    8.56
 -10  -7 -14  238.59   15.29
 -10   0 -16   13.18    7.58
  -9 -19   0   56.63    9.88
  -9 -18  -2   11.05    7.33
  -9 -17  -4   12.96    7.46
  -9 -15  -7  162.60   12.43
  -9 -14  -8  140.92   11.83
  -9 -13  -9  900.20   25.20
  -9 -12 -10   66.94    9.59
  -9 -11 -11  174.34   12.85
  -9  -6 -14  154.81   11.89
  -9  -3 -15   55.17    8.72
  -8 -19   2   91.24   10.58
  -8 -17  -3    0.90    4.86
  -8 -14  -7   11.80    6.67
  -8 -13  -8   31.44    7.01
  -8 -12  -9    6.88    6.02
  -8 -11 -10  260.93   13.51
  -8 -10 -11  182.57   12.08
  -8  -4 -14  594.52   18.73
  -8   0 -15   -0.16    5.47
  -7 -18   1  310.68   14.86
  -7 -17  -1  113.19   10.05
  -7 -16  -3   32.87    7.05
  -7 -12  -8  784.09   20.62
  -7 -11  -9  994.86   22.84
  -7  -7 -12   34.65    5.41
  -7  -4 -13   21.27    5.79
  -7  -1 -14 3234.30   37.08
  -7   1 -14 3284.92   35.86
  -6 -17   1  158.44   10.30
  -6 -16  -1  138.88    9.77
  -6 -12  -7 1136.42   22.68
  -6 -11  -8  440.97   14.18
  -6  -8 -10  542.39   15.55
  -6  -4 -12  454.66   13.71
  -5 -16   1 1158.03   23.14
  -5 -13  -4  223.13   10.27
  -5 -11  -6  162.32    8.69
  -5 -10  -7    4.47    4.18
  -5  -9  -8  247.92   10.03
  -4 -15   2  570.14   15.27
  -4 -14   0  565.02   14.90
  -4  -9  -6   25.31    4.27
 -17  -5 -14   99.64   17.80
 -16 -13  -9  133.78   17.18
 -16 -12 -10  347.47   23.88
 -16 -11 -11    9.28   13.14
 -16  -8 -13   79.79   15.12
 -16  -6 -14   37.75   14.18
 -16  -4 -15   37.25   14.85
 -15 -16  -6  267.08   21.37
 -15 -14  -9    3.21    8.25
 -15 -13 -10  870.85   32.26
 -15  -9 -13   12.01   11.96
 -15  -7 -14   81.64   14.36
 -15  -5 -15  115.17   16.22
 -14 -20   1   -0.26   13.60
 -14 -19  -1  175.58   17.97
 -14 -18  -3    5.62   11.23
 -14 -15  -8  199.83   17.74
 -14 -14  -9   19.68   11.52
 -14 -13 -10   65.57   13.59
 -14 -12 -11    0.78   10.95
 -14 -11 -12 1588.60   41.00
 -14  -9 -13   13.09   11.54
 -14  -8 -14    1.66    7.55
 -14  -6 -15   31.22    9.23
 -14  -5 -15   48.72   13.12
 -14  -3 -16   18.29    9.00
 -14  -2 -16   44.95   12.90
 -13 -20   1    1.52   13.13
 -13 -19  -2  231.33   17.52
 -13 -15  -8    7.00    9.66
 -13 -13 -10   27.03   10.44
 -13 -12 -11    2.39    9.36
 -13 -11 -12  276.36   17.65
 -13  -8 -14    0.73    7.25
 -13  -6 -15   56.62   10.11
 -13  -3 -16   28.54   10.65
 -13  -2 -16    7.11    9.79
 -12 -20   1    6.02   12.55
 -12 -19  -1    0.07    9.85
 -12 -18  -3    1.36    9.26
 -12 -17  -5  410.81   21.55
 -12 -15  -8   40.56    8.89
 -12 -14  -9    8.75    9.01
 -12 -13 -10   18.86    9.45
 -12 -12 -11  168.57   14.85
 -12 -11 -12  152.50   13.22
 -12  -8 -14   22.37    7.90
 -12  -5 -15   33.48    9.74
 -11 -20   2  433.34   22.28
 -11 -19  -1   12.99   11.28
 -11 -18  -3   13.05    9.11
 -11 -17  -5    4.94    6.58
 -11 -10 -12   10.91    8.38
 -11  -9 -13  136.59   13.19
 -11  -5 -15  321.98   17.66
 -11  -1 -16  843.07   25.95
 -10 -20   2   96.74   11.48
 -10 -19   0   -0.46    8.37
 -10 -18  -2  214.14   14.97
 -10 -17  -4  151.37   13.02
 -10 -15  -7  145.13   12.64
 -10 -13  -9  137.51   11.94
 -10 -12 -10    3.72    7.37
 -10 -11 -11    1.00    7.46
 -10 -10 -12   26.36    7.13
 -10  -8 -13   77.47   10.64
 -10  -6 -14  245.24   15.16
 -10  -4 -15  136.50   12.15
  -9 -19   1   85.85   11.71
  -9 -18  -1   29.45    8.65
  -9 -17  -3    6.85    7.08
  -9 -10 -11   12.81    7.40
  -9  -5 -14  312.08   15.53
  -9  -2 -15    4.61    6.59
  -9  -1 -15    2.04    6.43
  -8 -18   0  150.89   11.83
  -8 -17  -2  148.74   11.25
  -8 -15  -5   87.83    9.42
  -8  -9 -11  255.51   13.54
  -8  -8 -12  888.65   23.07
  -7 -18   2   53.50    8.55
  -7 -15  -4  243.93   12.54
  -7  -9 -10  397.93   14.92
  -7  -8 -11  362.15   13.92
  -6 -17   2   61.77    7.66
  -6  -9  -9    6.05    4.44
  -6  -6 -11  493.62   14.35
  -6  -3 -12  598.51   15.30
  -5 -16   2  613.00   17.07
  -5 -14  -2 1186.73   22.41
  -5  -5 -10  706.71   15.45
  -4 -15   3   31.46    5.29
  -4 -13  -1   30.74    4.85
  -4 -10  -5  102.68    6.17
 -17  -6 -13  573.13   29.43
 -17  -4 -14    1.39   13.99
 -16  -9 -12  318.41   22.46
 -16  -7 -13  276.87   21.09
 -16  -5 -14   34.23   13.86
 -16  -3 -15    1.87    9.47
 -15 -18  -2   78.01   15.92
 -15 -15  -7    6.92   11.04
 -15 -14  -8  242.15   19.91
 -15 -13  -9    1.62   11.62
 -15 -12 -10  727.77   30.31
 -15  -8 -13  110.63   15.42
 -15  -6 -14    0.18   10.74
 -15  -3 -15  222.39   19.30
 -14 -20   2    4.57   13.67
 -14 -19   0   -0.47   11.84
 -14 -16  -6   46.42   10.62
 -14 -15  -7   42.54   12.82
 -14 -14  -8    1.51    9.84
 -14 -11 -11   11.44   11.45
 -14 -10 -12    4.91   10.84
 -14  -8 -13   63.17   12.53
 -14  -7 -14   44.75    9.90
 -14  -4 -15  298.95   20.13
 -13 -20   2   32.40   14.50
 -13 -19  -1    9.15    8.26
 -13 -17  -4  277.14   19.32
 -13 -16  -6  239.69   18.42
 -13 -15  -7    8.45    9.67
 -13 -11 -11   18.28   10.10
 -13 -10 -12  950.64   30.93
 -13  -7 -14   10.40    9.64
 -13  -5 -15    7.59    7.22
 -13  -4 -15   16.66   10.21
 -13  -1 -16  141.40   14.59
 -12 -20   2  312.86   21.53
 -12 -19   0   -1.56   10.47
 -12 -16  -6  131.19   12.45
 -12 -15  -7   98.53   12.56
 -12 -11 -11   31.49    9.70
 -12 -10 -12   79.57   11.67
 -12  -4 -15   10.95    8.48
 -12  -1 -16  664.96   24.39
 -11 -20   3   16.08   11.76
 -11 -19   0 1302.75   35.30
 -11 -17  -4  120.10   12.94
 -11 -15  -7  271.08   16.65
 -11 -13  -9  148.33   13.27
 -11 -12 -10    9.53    8.25
 -11 -11 -11  177.83   13.78
 -11  -3 -15   30.10    9.34
 -10 -19   1   53.49   10.47
 -10 -17  -3   64.12   10.21
 -10 -16  -5   30.46    8.52
 -10  -9 -12  130.57   12.10
 -10  -5 -14  153.15   12.56
 -10  -3 -15   27.50    6.90
 -10  -2 -15   27.77    8.38
  -9 -19   2  313.86   16.77
  -9 -16  -4  214.59   13.54
  -9 -14  -7  130.17   11.31
  -9 -13  -8   31.58    7.64
  -9 -12  -9  145.21   11.70
  -9 -11 -10   13.51    7.17
  -9  -6 -13   19.97    7.81
  -9  -4 -14  212.85   13.13
  -9   0 -15   -0.10    6.38
  -9   1 -15    5.72    5.73
  -8 -18   1  148.86   11.73
  -8 -17  -1    9.67    6.46
  -8 -16  -3    0.93    6.10
  -8 -14  -6  199.41   12.26
  -8 -12  -8  424.06   16.53
  -8  -5 -13  155.85   10.82
  -8  -1 -14  386.70   14.64
  -7 -18   3  736.85   21.35
  -7 -17   0  402.55   15.51
  -7 -16  -2  435.49   15.74
  -7 -11  -8  380.91   14.51
  -7  -2 -13   71.79    7.42
  -6 -16   0 1000.24   22.45
  -6 -14  -3    7.43    4.98
  -6 -12  -6  404.34   13.66
  -6 -11  -7 2042.00   29.48
  -6  -7 -10    4.28    4.66
  -6  -5 -11 1839.14   26.83
  -6  -2 -12  140.84    8.15
  -5 -16   3  219.04   10.67
  -5 -13  -3  248.86   10.21
  -5  -9  -7   46.66    5.47
  -4 -14   1  577.05   14.89
  -4 -12  -2    4.98    3.74
 -17  -7 -12   29.54   13.46
 -17  -5 -13  178.60   19.98
 -17  -3 -14  351.35   22.49
 -16 -14  -7   31.51   10.75
 -16 -13  -8  123.29   17.05
 -16 -12  -9  122.63   17.21
 -16 -11 -10 1026.93   36.11
 -16  -8 -12   76.20   14.82
 -16  -6 -13   16.91   12.08
 -16  -4 -14   66.17   14.98
 -15 -18  -1    4.30   12.50
 -15 -17  -3  420.48   25.56
 -15 -16  -5  347.19   21.91
 -15 -15  -6   25.07   12.71
 -15 -14  -7    1.66   10.51
 -15 -11 -10  921.06   33.13
 -15 -10 -11   12.22   12.21
 -15  -7 -13  191.10   17.73
 -15  -5 -14   95.49   15.38
 -14 -20   3   71.45   16.07
 -14 -19   1  222.41   20.51
 -14 -18  -2  514.82   25.38
 -14 -17  -3    8.86   11.18
 -14 -16  -5  139.69   16.74
 -14 -13  -9    0.87    7.49
 -14 -12 -10  713.53   27.74
 -14  -6 -14   88.55   11.59
 -14  -3 -15   56.01   12.97
 -13 -20   3    7.58   13.45
 -13 -19   0  465.16   23.88
 -13 -14  -8  101.55   11.96
 -13 -13  -9   23.84   10.11
 -13 -12 -10   24.63    8.31
 -13  -9 -12  159.81   15.15
 -13  -8 -13  130.97   12.89
 -13  -6 -14  469.69   22.26
 -12 -20   3  251.60   20.12
 -12 -18  -2  156.08   13.90
 -12 -14  -8   97.51   11.09
 -12 -13  -9   89.93   10.78
 -12 -12 -10   69.59    9.94
 -12  -9 -12  309.74   17.72
 -12  -6 -14   36.18    9.75
 -12  -3 -15   16.43    9.22
 -11 -19   1    6.80   10.99
 -11 -18  -1    2.77    8.80
 -11 -17  -3   43.65   10.24
 -11 -15  -6  105.10   11.91
 -11  -9 -12    7.08    8.14
 -11  -7 -13  126.18   12.43
 -11  -5 -14  161.62   13.38
 -11  -2 -15   20.28    8.59
 -10 -19   2   36.26   10.15
 -10 -18  -1    6.68    6.16
 -10 -15  -6    5.14    5.03
 -10 -13  -8   76.36   10.13
 -10 -12  -9   74.38   10.00
 -10 -11 -10   12.87    7.23
 -10 -10 -11  617.31   21.55
 -10  -8 -12   24.25    8.26
 -10  -4 -14  620.56   21.60
 -10  -1 -15    7.97    7.44
 -10   0 -15   -4.28    6.81
  -9 -19   3   19.14    8.69
  -9 -18   0    6.05    5.96
  -9 -14  -6   26.36    7.68
  -8 -18   2  130.42   11.29
  -8  -8 -11  833.50   22.21
  -8   0 -14 3531.24   40.92
  -7 -17   1  121.88   10.16
  -7 -16  -1   15.09    6.11
  -7 -15  -3   17.53    5.10
  -7  -8 -10    4.72    5.15
  -7  -4 -12 2168.62   31.37
  -7  -1 -13   -0.67    4.30
  -6 -17   3  283.82   13.09
  -6 -13  -4  476.42   15.10
  -6  -9  -8   31.99    5.37
  -6  -8  -9    2.39    4.07
  -6  -6 -10  483.56   14.35
  -6  -1 -12 1167.83   20.28
  -5 -15   1 1388.18   24.31
  -5 -14  -1 1666.08   25.91
  -5 -11  -5   65.18    5.55
  -5 -10  -6    7.06    3.07
  -4 -14   2   15.08    4.45
  -4 -13   0    3.19    3.73
  -4 -11  -3    4.76    3.61
  -4 -10  -4  393.83   11.52
 -17  -8 -11  111.44   16.17
 -17  -6 -12  167.17   18.48
 -17  -4 -13  259.02   22.04
 -16 -14  -6   75.21   15.32
 -16 -13  -7  225.26   20.17
 -16 -12  -8  333.96   23.06
 -16 -11  -9  199.77   19.40
 -16 -10 -10  400.76   24.48
 -16  -9 -11   28.51   10.43
 -16  -7 -12   13.26   11.99
 -16  -5 -13  131.09   17.06
 -16  -3 -14    6.48   12.23
 -16  -2 -14  208.93   19.56
 -15 -18   0   16.94   12.92
 -15 -17  -2  805.07   33.07
 -15 -16  -4  319.00   22.27
 -15 -15  -5  201.31   19.11
 -15 -12  -9  154.14   15.11
 -15  -8 -12   67.96   13.86
 -15  -6 -13   10.67   11.07
 -14 -19   2   62.91   15.97
 -14 -18  -1   23.17    9.69
 -14 -15  -6  205.02   16.38
 -14 -14  -7   16.62   11.07
 -14 -13  -8  201.68   17.54
 -14 -12  -9   29.41   11.74
 -14 -11 -10  194.97   16.77
 -14 -10 -11   21.24    8.65
 -14  -8 -12    8.04   10.10
 -14  -7 -13   22.00    8.59
 -14  -5 -14  396.06   20.55
 -14  -4 -14   34.19   12.14
 -14  -2 -15  220.54   16.05
 -14  -1 -15   55.45   12.81
 -13 -20   4  380.78   24.45
 -13 -19   1    4.00    8.85
 -13 -18  -1   55.79   13.08
 -13 -17  -3   20.11   10.67
 -13 -15  -6  396.20   21.57
 -13 -14  -7    6.61    9.21
 -13 -12  -9   50.42   11.04
 -13 -11 -10  217.93   16.50
 -13 -10 -11    1.95    9.07
 -13  -7 -13    3.90    9.11
 -13  -5 -14    8.62    8.99
 -13  -2 -15   70.32   12.08
 -13  -1 -15   25.62   10.12
 -12 -19   1   16.44    9.25
 -12 -19   2  645.56   27.03
 -12 -18  -1   -1.63    9.39
 -12 -17  -3   11.93    7.50
 -12 -15  -6   23.17    7.81
 -12 -14  -7   16.30    8.94
 -12 -12  -9   18.51    8.93
 -12 -11 -10    9.91    8.63
 -12 -10 -11   35.28    9.74
 -12  -7 -13  350.97   18.64
 -12  -5 -14   93.89   11.74
 -12  -2 -15    8.60    8.71
 -12  -1 -15   10.34    8.99
 -11 -19   2  282.70   18.82
 -11 -16  -4    6.28    7.96
 -11 -14  -7   76.69    9.57
 -11 -13  -8   21.63    8.53
 -11 -11 -10   57.79   10.01
 -11  -8 -12   44.69    9.60
 -11  -4 -14  151.04   12.81
 -11  -1 -15    4.03    8.03
 -11   0 -15    4.03    7.89
 -10 -19   3   -3.02    9.06
 -10 -18   0  147.58   13.29
 -10 -17  -2    0.94    7.33
 -10  -9 -11   16.32    7.76
 -10  -6 -13  265.67   15.30
 -10   1 -15    4.54    6.13
  -9 -18   1   24.92    7.66
  -9 -17  -1    7.72    6.89
  -9 -16  -3  122.46   10.14
  -9 -13  -7  972.43   25.27
  -9 -12  -8  218.92   13.32
  -9 -11  -9   80.28    9.61
  -9 -10 -10   13.71    5.88
  -9  -7 -12  103.23    9.53
  -9  -5 -13  177.35   11.56
  -9  -2 -14 1337.46   28.33
  -9  -1 -14  835.01   22.24
  -8 -18   3    5.74    7.04
  -8 -17   0    1.97    6.49
  -8 -16  -2   33.24    6.29
  -8 -13  -6   85.45    8.96
  -8 -12  -7    4.50    5.61
  -8 -11  -8    5.81    5.75
  -8  -9 -10   68.50    7.33
  -8  -7 -11  955.02   23.37
  -8  -3 -13    8.67    5.72
  -8   2 -14 3915.62   41.41
  -7 -17   2    5.68    6.16
  -7 -16   0    1.24    5.56
  -7 -15  -2  504.49   16.71
  -7 -12  -6   22.38    6.37
  -7 -11  -7  325.75   13.33
  -7 -10  -8  120.88    9.23
  -7  -9  -9  935.12   21.65
  -7  -6 -11 1575.92   27.13
  -7   0 -13   -2.41    3.90
  -7   1 -13    3.21    4.19
  -7   2 -13   68.25    6.33
  -6 -14  -2  547.09   16.04
  -6 -12  -5  543.24   15.43
  -6 -11  -6   87.65    7.36
  -5 -15   2    1.29    4.78
  -5 -14   0    0.27    4.20
  -5 -13  -2   91.25    6.73
  -5 -12  -3  149.16    8.24
  -4 -12  -1    3.48    3.58
 -17  -8 -10  273.55   21.17
 -17  -7 -11    8.98   12.37
 -17  -5 -12   29.77   14.22
 -17  -3 -13  130.51   15.69
 -17  -2 -13   37.89   15.05
 -16 -15  -4    6.36   12.90
 -16 -14  -5   -6.03   11.84
 -16  -8 -11   35.13   13.15
 -16  -6 -12  205.49   18.67
 -16  -4 -13  385.65   23.68
 -15 -18   1    0.89   12.06
 -15 -17  -1   32.35   13.85
 -15 -13  -7   13.01   11.70
 -15 -12  -8  155.59   16.79
 -15 -11  -9   23.11   12.52
 -15 -10 -10  652.51   28.17
 -15  -7 -12  225.76   18.58
 -15  -5 -13  941.86   32.41
 -15  -3 -14    7.58    8.60
 -14 -19   3    4.26   13.72
 -14 -18   0  638.19   27.84
 -14 -17  -2   71.09   11.87
 -14 -15  -5  506.11   25.14
 -14 -14  -6  294.72   20.09
 -14 -10 -10  746.07   28.26
 -14  -9 -11  101.01   13.06
 -14  -6 -13  830.23   28.78
 -14  -3 -14  100.30   14.22
 -13 -19   2  227.41   17.70
 -13 -19   3   62.38   13.85
 -13 -18   0    3.42   10.66
 -13 -17  -2  124.04   15.21
 -13  -9 -11   14.19    9.28
 -13  -6 -13   15.91    9.37
 -13  -3 -14    6.05    9.15
 -12 -19   3    8.78   11.26
 -12 -18   0 1251.05   35.49
 -12 -15  -5   32.95    9.21
 -12  -9 -11   11.88    8.60
 -12  -6 -13   21.54    8.99
 -12  -4 -14   12.88    6.66
 -12   0 -15   -4.43    8.08
 -11 -19   3   -1.68   10.42
 -11 -18   0    1.89    6.65
 -11 -17  -2    3.33    6.31
 -11 -16  -3    7.18    8.28
 -11 -15  -5  100.93   11.79
 -11 -14  -6   34.88    8.95
 -11 -10 -10   21.98    8.35
 -11  -9 -11    6.23    7.23
 -11  -6 -13  657.00   22.71
 -11  -3 -14   19.12    8.51
 -10 -19   4   52.25   11.44
 -10 -18   1    4.14    8.25
 -10 -17  -1    0.91    7.78
 -10 -14  -6   78.91    9.01
 -10 -13  -7   84.45   10.26
 -10 -12  -8   10.21    6.84
 -10 -11  -9   16.68    7.65
 -10 -10 -10  101.45    9.91
 -10  -5 -13  222.19   14.08
 -10  -2 -14   33.65    9.09
  -9 -18   2   12.52    7.87
  -9 -17   0  208.57   13.30
  -9 -16  -2   96.13   10.07
  -9 -15  -4   23.17    6.08
  -9  -9 -10  210.67   13.01
  -9  -8 -11   38.34    6.55
  -9  -4 -13   81.93    9.16
  -9   0 -14 3203.27   41.86
  -8 -17   1    6.05    7.12
  -8 -16  -1    6.55    6.02
  -8 -15  -3   73.51    7.84
  -8  -8 -10   80.52    8.91
  -8  -5 -12 1489.29   28.40
  -7 -17   3    1.58    6.12
  -7  -7 -10  505.19   15.95
  -7  -3 -12   30.45    4.91
  -6 -16   2    9.73    5.17
  -6 -15   0   -0.19    4.54
  -6 -13  -3    7.12    4.88
  -6  -8  -8   37.31    5.73
  -6  -7  -9  388.74   12.69
  -6  -5 -10    5.14    4.24
  -6  -3 -11   68.29    5.68
  -5  -9  -6    5.03    3.71
  -4 -14   3 2587.20   30.27
  -4 -13   1   29.71    4.66
 -17 -10  -8  121.75   17.44
 -17  -6 -11  352.99   23.34
 -17  -4 -12   67.83   15.95
 -16 -15  -3   82.91   15.91
 -16 -13  -6   29.46   10.28
 -16 -12  -7    8.53   11.99
 -16 -11  -8   31.78   13.18
 -16 -10  -9    2.26    8.72
 -16  -7 -11   63.93   13.87
 -16  -5 -12   14.49   11.69
 -16  -3 -13   20.41   12.88
 -16  -2 -13  541.72   26.41
 -15 -18   2  109.62   17.59
 -15 -17   0  783.38   32.51
 -15 -14  -5   42.18   12.92
 -15 -13  -6   91.01   14.04
 -15  -9 -10  488.83   25.01
 -15  -8 -11  109.85   13.11
 -15  -6 -12  252.62   19.06
 -15  -4 -13  159.19   16.89
 -15  -1 -14   61.61   13.83
 -14 -18   1    2.57   11.65
 -14 -17  -1   -0.17   10.34
 -14 -15  -4   31.64   12.16
 -14 -13  -7   19.72    8.41
 -14 -12  -8   64.47   10.59
 -14 -11  -9   32.58    9.04
 -14  -7 -12   22.21    8.43
 -14  -5 -13    3.61    7.31
 -14  -2 -14    9.89   10.96
 -14  -1 -14  167.91   15.48
 -13 -19   4  117.38   17.13
 -13 -18   1   54.54   13.23
 -13 -17  -1    8.78   10.85
 -13 -16  -3   10.26   10.22
 -13 -14  -6   10.65    7.47
 -13 -13  -7   53.28   11.01
 -13 -12  -8    8.89    9.00
 -13 -10 -10    2.53    5.76
 -13  -7 -12   -2.98    8.25
 -13  -5 -13  348.71   19.16
 -13  -2 -14    1.08    8.69
 -12 -19   4  439.18   23.62
 -12 -18   1   -2.33   10.37
 -12 -17  -1    8.14    9.32
 -12 -16  -3    9.36    9.01
 -12 -14  -6    2.37    6.35
 -12 -13  -7   13.75    8.60
 -12 -12  -8  200.63   14.64
 -12 -11  -9   31.04    9.30
 -12 -10 -10  128.46   11.78
 -12  -7 -12  159.06   13.70
 -12  -5 -13    9.91    8.31
 -12  -2 -14  101.71   11.81
 -11 -19   4   61.07   12.57
 -11 -18   1    7.73    7.58
 -11 -17  -1    6.26    8.74
 -11 -12  -8   95.25   10.13
 -11 -11  -9   -4.22    5.42
 -11  -8 -11   13.10    7.90
 -11  -5 -13   36.94    7.56
 -11  -2 -14   33.13    8.88
 -10 -18   2  259.01   16.33
 -10 -17   0    8.58    7.59
 -10 -16  -2  136.92   12.02
 -10 -14  -5  699.10   22.75
 -10  -9 -10   45.23    8.81
 -10  -8 -11   60.13    8.27
 -10  -6 -12  107.27   10.70
 -10  -4 -13    8.26    7.25
 -10   0 -14   18.71    7.56
  -9 -18   3   13.09    8.65
  -9 -15  -3   21.67    7.10
  -9 -13  -6   40.77    6.95
  -9 -12  -7    3.50    5.94
  -9 -11  -8  190.90   12.18
  -9 -10  -9   47.04    6.77
  -9  -7 -11  305.40   14.82
  -9  -5 -12  177.56   11.81
  -9  -3 -13    4.11    6.14
  -8 -18   4   63.87    9.18
  -8 -17   2  155.24   11.46
  -8 -16   0  109.72    9.64
  -8 -11  -7 1533.98   29.06
  -8 -10  -8  601.41   18.67
  -8  -9  -9  692.51   20.07
  -8  -4 -12   17.21    6.10
  -8  -1 -13   13.17    6.03
  -8   0 -13    6.03    5.23
  -7 -16   1   11.93    5.98
  -7 -15  -1    9.91    5.44
  -7 -11  -6  958.85   21.60
  -7 -10  -7 2334.86   33.03
  -7  -9  -8  266.47   11.96
  -7  -8  -9  921.12   20.91
  -7  -6 -10   46.93    6.63
  -7  -1 -12 1110.52   21.62
  -6 -16   3   68.61    7.50
  -6 -15   1  215.33   10.72
  -6 -14  -1  132.67    9.04
  -6 -11  -5 1060.68   20.99
  -6 -10  -6  425.52   13.66
  -6  -9  -7    6.99    4.56
  -6  -6  -9 1190.95   21.55
  -6  -2 -11   11.70    4.56
  -5 -15   3 1835.48   27.58
  -5 -13  -1  630.60   15.58
  -4 -12   0  327.38   10.72
 -17  -9  -8 1489.14   43.81
 -17  -8  -9   89.36   15.96
 -17  -7 -10  168.56   16.33
 -17  -5 -11  262.49   21.33
 -17  -3 -12   99.05   14.26
 -17  -2 -12  153.22   18.70
 -16 -15  -2   44.19   15.37
 -16 -14  -4  125.18   14.76
 -16 -13  -5  644.81   29.70
 -16 -12  -6    0.99   11.61
 -16 -11  -7   52.08   13.82
 -16 -10  -8 1241.98   38.88
 -16  -9  -9   22.43   12.89
 -16  -8 -10  330.74   20.70
 -16  -6 -11   47.49   13.13
 -16  -4 -12   58.93   14.23
 -16  -1 -13   14.67   12.94
 -15 -18   3   40.63   15.74
 -15 -17   1   11.14   12.99
 -15 -16  -1  153.36   17.73
 -15 -15  -3  608.61   28.65
 -15 -14  -4    5.94   10.69
 -15 -12  -7   21.21    8.92
 -15 -11  -8  575.61   25.58
 -15 -10  -9   77.31   11.62
 -15  -7 -11  114.64   15.01
 -15  -5 -12   30.47   11.84
 -15  -3 -13  660.05   27.57
 -15  -2 -13  135.50   15.47
 -14 -19   5   71.96   17.49
 -14 -18   2  551.16   26.35
 -14 -17   0   -2.17   11.04
 -14 -15  -3   35.33   12.04
 -14 -13  -6   21.10   11.06
 -14 -12  -7    8.25    9.48
 -14 -10  -9  102.75   13.43
 -14  -9 -10   31.42    9.88
 -14  -6 -12    2.58    9.48
 -14  -4 -13  584.03   23.91
 -14   0 -14   20.29    8.85
 -13 -19   5   40.73   14.57
 -13 -18   2  170.91   17.61
 -13 -17   0  572.40   25.80
 -13 -16  -2    1.52   10.16
 -13 -13  -6  182.79   15.34
 -13 -10  -9   39.96   10.17
 -13  -9 -10  545.88   23.13
 -13  -6 -12   18.84    9.30
 -13  -4 -13    4.65    8.46
 -13  -1 -14    5.01    8.89
 -13   0 -14  260.90   16.69
 -12 -19   5  198.00   18.11
 -12 -18   2  166.37   16.52
 -12 -17   0    5.67    9.13
 -12 -16  -2   18.25    9.43
 -12 -14  -5   -4.63    7.79
 -12 -13  -6  120.61   12.61
 -12  -9 -10    4.19    7.27
 -12  -8 -11   72.23    9.58
 -12  -6 -12   74.70   10.75
 -12  -4 -13   12.45    8.02
 -12  -1 -14   83.78   11.19
 -11 -19   5   32.97   11.83
 -11 -18   2  499.96   22.28
 -11 -17   0  449.85   20.65
 -11 -16  -2  385.08   18.99
 -11 -14  -5   82.25   10.74
 -11 -13  -6  163.06   13.18
 -11 -12  -7    0.56    7.11
 -11 -10  -9   56.67    9.55
 -11  -9 -10    7.80    7.06
 -11  -6 -12   76.89   10.21
 -11  -4 -13   28.08    8.53
 -11  -1 -14  701.80   22.43
 -10 -18   3   -3.28    8.18
 -10 -15  -3   16.86    7.49
 -10 -13  -6   30.08    6.26
 -10 -12  -7  445.04   18.34
 -10 -11  -8  131.07   11.45
 -10 -10  -9  101.03    9.67
 -10  -7 -11   38.61    8.39
 -10  -5 -12  149.42   11.95
  -9 -18   4  442.66   18.67
  -9 -17   1    4.74    5.73
  -9 -16  -1    5.39    5.22
  -9 -13  -5  254.52   13.66
  -9  -8 -10   89.07    9.37
  -9  -2 -13   56.06    8.43
  -8 -14  -3  145.54   10.50
  -8  -7 -10   16.40    6.59
  -8   1 -13   12.14    5.60
  -7  -7  -9 1317.37   24.76
  -7   0 -12  428.07   13.57
  -6 -16   4   18.04    5.89
  -6  -7  -8 1163.01   21.30
  -5 -13   0 1933.99   26.90
  -5 -10  -4    8.10    3.87
  -4 -13   2   39.55    5.00
 -17 -11  -6   30.59   10.81
 -17 -10  -7   -4.17    8.34
 -17  -7  -9   19.32   12.98
 -17  -6 -10  140.96   15.09
 -17  -4 -11  103.48   15.97
 -16 -14  -3  452.91   25.97
 -16 -13  -4   -1.27   12.06
 -16  -7 -10   45.10   12.48
 -16  -5 -11   67.14   13.69
 -16  -3 -12   56.16   14.32
 -15 -18   4  710.40   32.52
 -15 -17   2  758.95   32.27
 -15 -16   0    2.62   11.82
 -15 -13  -5   20.01   11.75
 -15 -12  -6   94.17   14.32
 -15 -11  -7   13.36   11.22
 -15 -10  -8   57.46   12.97
 -15  -9  -9  239.83   18.79
 -15  -6 -11  807.24   30.01
 -15  -4 -12  131.21   15.17
 -15  -1 -13  111.10   15.06
 -14 -19   6  738.58   31.23
 -14 -18   3   -0.63    8.99
 -14 -18   4  347.61   23.13
 -14 -17   1    1.61   11.19
 -14 -16  -1  201.78   18.37
 -14  -7 -11  613.97   24.69
 -14  -5 -12  526.37   23.47
 -14  -2 -13   22.81   10.11
 -13 -18   3   26.80   12.72
 -13 -17   1    0.43   10.55
 -13 -14  -4  300.29   18.65
 -13 -12  -7   -3.96    6.26
 -13 -11  -8   49.02    9.12
 -13  -5 -12  218.34   15.75
 -13  -3 -13   -0.05    7.81
 -12 -18   3    8.71   11.07
 -12 -17   1    5.38    9.66
 -12 -16  -1    2.85    8.75
 -12 -11  -8   48.82    7.95
 -12 -10  -9   -2.00    5.88
 -12  -5 -12   22.37    8.62
 -12  -3 -13  164.41   13.25
 -12   0 -14  778.05   24.38
 -12   1 -14   80.53   11.37
 -11 -18   3   14.41    9.54
 -11 -17   1    5.75    8.49
 -11 -16  -1    3.49    8.03
 -11 -15  -3   10.19    6.45
 -11 -14  -4  158.95   13.05
 -11  -8 -10  201.93   13.81
 -11  -5 -12  181.72   13.31
 -10 -18   4   46.05   10.13
 -10 -17   1    8.12    5.84
 -10 -16  -1   34.01    7.26
 -10 -13  -5  161.69   11.88
 -10  -9  -9  117.59   10.84
 -10  -8 -10  235.64   14.04
  -9 -18   5   -2.03    7.71
  -9 -17   2  114.12   10.91
  -9 -16   0    4.46    6.48
  -9 -15  -2    3.58    4.97
  -9 -14  -3    3.64    6.44
  -9 -12  -6  481.92   17.38
  -9 -11  -7  163.45   11.54
  -9 -10  -8  122.49    9.65
  -9  -7 -10  537.02   18.69
  -9  -1 -13    7.65    4.40
  -9   0 -13   10.34    6.15
  -8 -17   3   -1.17    4.80
  -8 -16   1    6.06    6.38
  -8 -15  -1    9.18    5.99
  -8 -12  -5  303.13   13.63
  -8 -10  -7   53.98    7.87
  -8  -9  -8    9.62    5.72
  -8  -2 -12  776.79   20.22
  -7  -9  -7  379.99   13.91
  -7  -3 -11   35.26    5.10
  -7   1 -12 1126.05   21.00
  -6 -15   2 1486.42   25.86
  -6 -10  -5   40.26    5.54
  -6  -9  -6   12.60    4.42
  -6  -8  -7    4.30    4.36
  -6  -3 -10   67.13    6.23
  -5 -14   2 1148.54   21.25
 -17 -11  -5   39.24   14.26
 -17 -10  -6  761.45   32.44
 -17  -9  -7    6.49   13.19
 -17  -6  -9   30.75   13.10
 -17  -5 -10    3.68    8.27
 -17  -3 -11  674.98   28.91
 -17  -2 -11  548.92   28.08
 -16 -14  -2  110.57   16.99
 -16 -12  -5   47.34   10.88
 -16 -11  -6  138.40   16.35
 -16 -10  -7   29.11   12.02
 -16  -9  -8  179.35   16.38
 -16  -6 -10   68.45   13.96
 -16  -4 -11  643.96   27.95
 -16  -2 -12   35.12   10.71
 -16  -1 -12  261.48   20.32
 -15 -18   5   70.53   14.03
 -15 -17   3  393.60   25.09
 -15 -16   1  156.09   17.15
 -15 -14  -3   40.98   12.29
 -15 -13  -4  194.90   17.86
 -15  -7 -10  110.22   14.27
 -15  -5 -11  262.23   18.87
 -15  -3 -12   46.74   12.85
 -14 -18   5    1.18   13.46
 -14 -17   2   52.31   13.37
 -14 -16   0  351.58   22.09
 -14 -14  -3 1590.60   40.90
 -14 -13  -5  196.38   15.49
 -14 -12  -6   52.73   11.51
 -14 -10  -8  112.10   13.45
 -14  -9  -9   41.04    9.08
 -14  -6 -11 1088.27   32.42
 -14  -4 -12  160.14   14.74
 -13 -18   4  263.82   20.31
 -13 -17   2  128.06   15.27
 -13 -16   0    5.01    9.70
 -13 -13  -5    5.26    8.70
 -13 -12  -6  137.20   13.71
 -13 -11  -7  160.14   14.35
 -13 -10  -8   10.67    8.80
 -13  -9  -9    8.97    8.63
 -13  -8 -10   10.29    6.78
 -13  -6 -11  184.89   14.86
 -13  -4 -12  402.02   19.60
 -13  -2 -13   71.42   11.26
 -13  -1 -13   19.52    9.27
 -12 -18   4    3.34   10.99
 -12 -17   2  278.75   18.06
 -12 -15  -2  197.47   15.24
 -12 -14  -4  185.38   13.73
 -12 -13  -5    6.27    7.99
 -12 -12  -6   35.64    9.26
 -12 -11  -7   10.73    8.18
 -12  -9  -9   67.16   10.30
 -12  -8 -10  223.28   14.18
 -12  -6 -11  386.14   18.52
 -12  -4 -12    9.13    7.84
 -12  -2 -13   -1.53    7.78
 -11 -17   2    4.82    8.28
 -11 -16   0    1.24    7.77
 -11 -15  -2  211.47   14.86
 -11 -13  -5   53.54    9.47
 -11 -12  -6   27.62    8.21
 -11 -10  -8    6.04    6.65
 -11  -9  -9    5.52    6.66
 -11  -4 -12   91.17   10.63
 -11  -2 -13    3.79    5.86
 -11  -1 -13   -0.21    7.15
 -10 -18   5  198.23   14.63
 -10 -17   2    3.72    7.96
 -10 -16   0  514.06   20.05
 -10 -15  -2    2.51    5.26
 -10 -12  -6   58.18    7.47
 -10 -11  -7    3.87    6.67
 -10 -10  -8   23.16    6.34
 -10  -7 -10  592.93   20.36
 -10  -4 -12  495.34   18.28
 -10  -1 -13    4.01    6.12
 -10   0 -13    2.25    6.20
  -9 -17   3    7.48    7.42
  -9 -16   1   10.49    6.68
  -9 -15  -1   57.03    8.75
  -9 -13  -4    2.50    6.25
  -9  -8  -9  471.62   17.50
  -9  -3 -12 1172.06   25.87
  -9   1 -13   10.03    6.01
  -9   2 -13   46.75    7.06
  -8 -16   2   34.81    7.46
  -8 -15   0    4.47    5.69
  -8 -14  -2  565.84   18.11
  -8  -7  -9 1934.27   31.77
  -8  -4 -11    3.98    4.03
  -7 -16   3   33.35    6.96
  -7 -15   1    1.76    5.45
  -7 -14  -1    4.12    3.68
  -7 -11  -5 1275.83   24.15
  -7 -10  -6   12.05    4.05
  -6 -16   5    1.58    4.81
  -6 -15   3   30.03    5.76
  -6 -14   1  131.30    8.84
  -6 -13  -1   31.22    5.50
  -6  -6  -8  176.92    8.97
  -5 -15   5   12.37    4.70
  -5 -12  -1    2.59    2.78
  -5 -11  -2   23.64    4.60
 -18  -2 -10   75.09   13.87
 -17 -10  -5   12.44   12.30
 -17  -7  -8  765.27   31.85
 -17  -5  -9   23.73   12.59
 -17  -4 -10  129.83   15.04
 -17  -3 -10   61.40   14.29
 -17  -1 -11  196.62   19.46
 -16 -15   1  156.42   17.65
 -16 -14  -1  414.31   25.11
 -16 -12  -4    8.55   12.17
 -16 -11  -5  303.48   21.47
 -16 -10  -6  148.71   17.05
 -16  -5 -10   -0.07   10.63
 -15 -17   4  204.53   20.57
 -15 -16   2    7.35   11.34
 -15 -15   0  148.94   16.78
 -15 -14  -2  208.21   18.84
 -15 -12  -5   99.25   12.58
 -15 -11  -6   20.21   10.54
 -15 -10  -7  202.67   17.07
 -15  -9  -8  294.76   18.48
 -15  -6 -10  372.77   21.65
 -15  -4 -11 1234.85   35.47
 -15  -2 -12   44.70   11.76
 -15  -1 -12    2.95   10.80
 -14 -18   6   83.58   16.78
 -14 -17   3    2.33   11.39
 -14 -16   1  194.00   18.08
 -14 -13  -4  206.07   16.81
 -14 -12  -5   54.98   11.47
 -14 -11  -6    8.81    9.23
 -14  -9  -8    7.51    9.07
 -14  -8  -9  165.77   14.95
 -14  -3 -12  260.47   17.22
 -14   0 -13   -1.89    7.17
 -13 -18   5  309.74   21.68
 -13 -17   3   10.43   10.81
 -13 -15  -1  292.38   18.81
 -13 -13  -4    5.85    8.75
 -13  -8  -9   32.47    9.37
 -13  -5 -11 1187.96   31.83
 -13  -3 -12  224.98   15.44
 -13   0 -13    9.06    8.90
 -12 -18   5    3.32   11.32
 -12 -16   0  272.29   16.55
 -12 -14  -3   84.62   11.53
 -12  -1 -13    3.65    6.07
 -12   0 -13    5.15    8.24
 -11 -18   5   74.26   12.68
 -11 -17   3   42.45   10.32
 -11 -15  -1    8.04    7.84
 -11 -13  -4  251.03   15.02
 -11  -7 -10   27.87    7.57
 -11  -5 -11  141.20   11.91
 -11  -3 -12  207.96   13.54
 -11   0 -13   -1.58    6.92
 -10 -18   6    1.25    7.82
 -10 -16   1   28.72    8.25
 -10 -15  -1   11.23    7.23
 -10 -13  -4  200.91   13.06
 -10 -12  -5   76.26    9.08
 -10  -9  -8   91.77    9.88
 -10  -8  -9   -1.43    5.89
 -10   1 -13    8.57    6.32
  -9 -17   4    5.77    7.29
  -9 -14  -2   38.76    7.69
  -9 -12  -5   64.56    7.61
  -9 -11  -6  110.37    9.90
  -9 -10  -7  158.78   11.26
  -9  -9  -8   87.54    8.42
  -9  -6 -10  146.30   10.70
  -9  -4 -11   74.62    9.02
  -9  -2 -12 4012.70   46.80
  -8 -17   5   24.74    7.37
  -8 -14  -1   52.46    7.60
  -8 -11  -5  252.77   12.30
  -8  -9  -7 1400.01   26.92
  -8  -3 -11  121.25    9.32
  -8   0 -12 2051.08   30.93
  -7 -15   2  535.73   16.62
  -7 -14   0    1.13    4.69
  -7  -1 -11    8.44    4.71
  -6  -7  -7    7.65    4.20
  -6  -4  -9 1294.83   21.67
  -5 -14   3  287.18   11.20
  -5 -10  -3    5.87    3.81
  -5  -9  -4    3.61    3.55
 -18  -3  -9  370.76   23.27
 -18  -2  -9  389.63   25.34
 -17  -6  -8   10.29   11.98
 -17  -4  -9  623.68   28.71
 -17  -2 -10    5.27   13.38
 -16 -15   2   48.46   14.24
 -16 -13  -2   18.22   13.02
 -16 -12  -3 1051.20   36.10
 -16  -6  -9   10.34    8.33
 -16  -4 -10   45.04   12.60
 -16  -1 -11  197.56   18.48
 -15 -17   5   62.86   16.08
 -15 -16   3   12.87   11.54
 -15 -14  -1   95.79   15.42
 -15 -13  -3   -3.43    7.35
 -15 -12  -4   10.69   10.93
 -15 -10  -6   33.58   11.66
 -15  -9  -7    7.50   10.53
 -15  -8  -8  167.86   15.87
 -15  -5 -10   35.92   11.44
 -15  -3 -11   59.69   12.28
 -15   0 -12  278.85   18.94
 -14 -18   7  249.79   21.89
 -14 -17   4  456.97   25.46
 -14 -16   2  315.34   21.27
 -14 -15   0   -2.59   11.25
 -14 -14  -2    5.03   10.27
 -14 -13  -3   23.03   10.47
 -14 -10  -7   31.07    8.42
 -14  -6 -10   52.29    9.69
 -14  -4 -11   69.24   11.46
 -14  -2 -12   55.16    9.63
 -13 -18   6  857.01   31.20
 -13 -18   7  933.82   33.82
 -13 -17   4  275.61   19.99
 -13 -16   1  117.87   12.67
 -13 -12  -5   23.09    9.31
 -13 -11  -6   38.28    9.87
 -13 -10  -7   77.21   11.25
 -13  -9  -8    4.53    8.16
 -13  -6 -10   91.13   11.56
 -13  -4 -11   24.87    9.02
 -13   1 -13   20.19    9.34
 -12 -18   6   10.88   11.90
 -12 -17   3    2.86    7.42
 -12 -16   1    2.02    8.49
 -12 -15  -1    3.71    6.56
 -12 -13  -4    5.23    5.34
 -12 -12  -5  101.46   11.57
 -12 -11  -6  144.14   12.79
 -12 -10  -7  260.67   15.40
 -12  -9  -8    3.70    7.44
 -12  -8  -9   13.02    6.38
 -12  -5 -11   -3.87    5.63
 -12   1 -13   -6.85    7.24
 -11 -16   1   -0.46    7.80
 -11 -12  -5   14.86    7.55
 -11 -11  -6   14.54    7.49
 -11 -10  -7    2.93    7.01
 -11  -9  -8  112.66   10.70
 -11  -8  -9   -0.11    4.26
 -11  -2 -12   84.29    9.86
 -11   1 -13   -2.79    6.87
 -11   2 -13   13.47    7.36
 -10 -16   2  137.02   11.83
 -10 -15   0    2.77    6.82
 -10 -14  -2   -1.85    6.34
 -10 -11  -6  140.86   10.52
 -10 -10  -7    5.18    5.24
 -10  -4 -11    3.41    6.63
 -10  -2 -12  121.59   10.56
  -9 -17   5  404.79   17.53
  -9 -16   2  101.58    9.37
  -9 -12  -4  691.77   20.39
  -9  -8  -8  436.19   16.60
  -9  -3 -11    5.73    5.87
  -8 -16   3    7.65    6.34
  -8 -15   1   -1.11    5.43
  -8 -10  -6   78.55    7.21
  -8  -6  -9  487.85   16.43
  -8  -2 -11   15.49    5.83
  -8   1 -12 3123.17   37.38
  -8   2 -12  745.19   18.35
  -7 -16   5   62.54    7.87
  -7 -13  -1   20.13    5.70
  -7 -11  -4  600.17   16.58
  -7  -8  -7  701.21   17.81
  -7  -5  -9  915.51   20.31
  -7   0 -11    3.96    4.24
  -6 -15   4   19.34    5.52
  -6 -14   2  557.15   15.65
  -6 -13   0    8.85    4.93
  -6 -10  -4  181.74    9.15
  -6  -9  -5  234.66   10.06
  -5 -13   2   88.49    6.67
  -5 -12   0   -2.17    3.46
 -17 -11  -3  176.22   16.81
 -15 -15   1   70.19   11.96
 -13 -15   0    6.70    7.33
 -12 -17   4   15.68    8.20
 -11 -17   4  117.99   11.74
 -11  -4 -11    3.06    5.35
 -10 -13  -3   19.86    6.10
 -10  -7  -9   13.09    5.70
  -9 -14  -1    5.07    4.80
  -9 -11  -5   54.86    6.71
  -9   0 -12 4972.48   50.51
  -5 -13  40   49.88    8.28
  -5 -10  39    2.32    4.71
  -4 -16  42   47.01    8.97
  -4 -15  42   94.09   11.12
  -4 -14  42   10.20    7.05
  -4 -13  42   14.05    7.34
  -4 -11  41   89.31   11.17
  -4 -10  41    0.10    6.55
  -4  -8  40   47.11   10.00
  -4  -7  39    5.74    6.87
  -3 -17  44   31.28    7.13
  -3 -16  44    7.05    5.70
  -3 -15  44   64.42    9.19
  -3 -14  44    2.47    5.50
  -3  -8  42  103.50   12.29
  -3  -6  41   29.36    7.35
  -2 -20  45    1.38    4.67
  -2 -19  45    1.71    5.08
  -2 -18  45   23.07    6.36
  -2 -13  45   60.94    9.37
  -2 -12  45   39.74    8.44
  -2 -11  45   10.90    5.63
  -2  -5  42   33.53    7.91
  -2  -3  40   58.45   11.20
  -1 -12  46    3.71    5.53
  -1  -8  45   10.80    7.71
  -1  -6  44   57.24   10.57
  -1  -5  43    7.50    7.59
  -1  -2  41    5.39    6.11
   0 -21  47    0.51    4.22
   0 -20  47    0.70    4.98
   0 -11  47   -0.93    6.10
   0 -10  47   -0.10    5.00
   0  -8  46   14.75    7.70
   0  -6  45   -1.52    7.44
   0  -3  43    0.12    7.62
   0  -1  41   -0.79    8.04
   0   0  40  776.87   33.25
   1 -20  48   65.68    7.72
   1 -12  48  140.02   13.11
   1 -11  48   82.19   11.13
   1  -8  47   -0.24    6.74
   1  -6  46    2.08    7.92
   1  -4  45    4.98    6.55
   1  -3  44   14.92    8.44
   1  -2  43  136.37   15.52
   1   0  41    6.13    9.17
   2 -19  49    2.61    4.02
   2 -18  49   65.91    7.89
   2 -16  49  108.06   10.36
   2 -15  49    2.16    5.58
   2 -14  49   49.98    8.38
   2 -13  49    8.52    6.27
   2 -12  49   21.76    7.39
   2  -9  48   39.87    9.51
   2  -7  47   49.55    9.93
   2  -6  47  174.23   15.28
   2  -5  46    0.00    7.23
   2  -3  45    8.11    6.02
   2   1  41   36.92    9.05
   3 -10  49    6.80    7.17
   3  -8  48   56.48   10.27
   3  -7  48    8.12    6.23
   3  -6  47    7.32    7.55
   3  -5  47  213.89   16.64
   3  -4  46    1.36    7.12
   4 -17  50    6.06    4.36
   4 -16  50   14.63    5.35
   4 -15  50   16.30    5.86
   4 -14  50   60.81    8.61
   4 -13  50    9.82    5.94
   4  -9  49    6.60    6.74
   4  -7  48   57.34   10.07
   4  -3  46    7.14    5.92
   4  -2  45    2.06    6.85
   4  -1  44   21.09    8.42
   4   0  43    1.82    6.82
   4   1  42  111.68   13.77
   4   2  41   58.32   11.02
   4   3  39   12.54    8.76
   5 -13  50   30.53    6.97
   5 -12  50   12.54    5.90
   5 -11  50   11.37    5.37
   5  -9  49    0.13    5.88
   5  -6  48    1.47    6.22
   5  -4  47   16.61    6.43
   5  -3  46    5.84    6.45
   5  -2  45   10.72    7.23
   5   1  42    9.50    7.74
   5   2  41   18.85    8.45
   5   3  40    5.99    6.45
   6 -12  50    3.66    4.87
   6  -8  49   75.54    9.66
   6  -6  48    0.80    6.12
   6  -4  47  113.18   11.86
   6  -3  46   87.51   11.37
   6   2  41   81.55   11.70
   7 -11  50    1.91    4.46
   7  -8  49    7.19    5.57
   7  -6  48    0.45    5.97
   7  -4  47   18.71    6.22
   7  -3  46   47.28    9.17
   7  -2  45   -3.00    5.80
   8  -9  49    3.59    5.30
   8  -7  48   -0.90    5.51
   8  -5  47   11.52    6.11
   8  -3  46   46.79    8.64
   8  -2  45    6.77    7.01
   9 -10  49    3.03    4.58
   9  -4  46  141.55   12.27
  10  -9  48   41.85    6.66
  10  -8  48   39.89    6.21
  10  -8  48   30.54    5.12
  -5 -13  39   64.77   10.60
  -5 -12  39   21.12    6.41
  -5 -11  38  200.51   16.01
  -5 -10  38    3.92    6.74
  -5  -9  37    0.33    6.02
  -4 -14  41   95.68   11.33
  -4 -13  41  102.22   11.77
  -4 -12  41   60.79   10.19
  -4 -10  40  109.94   12.56
  -4  -9  40   49.24    9.60
  -4  -8  39   62.29   10.72
  -3 -18  43    2.77    5.66
  -3 -17  43   13.57    6.43
  -3 -16  43   40.51    8.10
  -3 -15  43   39.30    8.22
  -3 -14  43   19.85    7.32
  -3 -13  43   14.05    6.82
  -3 -10  42   -0.13    5.88
  -3  -9  42   31.37    7.13
  -3  -8  41   13.11    7.52
  -3  -7  41    4.06    4.93
  -3  -6  40   59.54   10.65
  -2 -20  44    2.64    4.87
  -2 -17  45   75.13    8.75
  -2 -16  45   40.72    7.91
  -2 -14  45   22.51    6.27
  -2 -11  44  136.37   13.04
  -2 -10  44   88.49   10.51
  -2  -6  42    1.57    5.57
  -2  -5  41  174.07   15.87
  -2  -4  40   -0.34    6.89
  -1 -22  45    4.85    4.85
  -1 -21  45    2.36    4.66
  -1 -19  46  106.05    9.71
  -1 -18  46  185.39   13.11
  -1 -17  46    6.50    5.57
  -1 -16  46    0.76    5.20
  -1 -15  46    2.89    5.23
  -1 -14  46  122.35   11.86
  -1 -13  46   45.21    8.45
  -1  -9  45    0.34    5.15
  -1  -8  44   90.34   11.98
  -1  -7  44   11.79    5.93
  -1  -6  43   30.86    9.29
  -1  -4  42    6.68    6.60
  -1  -3  41    6.50    7.43
   0 -19  47   -1.21    5.10
   0 -18  47   -2.82    4.78
   0 -17  47   -0.80    4.78
   0 -16  47    2.43    5.02
   0 -15  47   -0.52    5.01
   0 -14  47    2.25    5.55
   0 -12  47    1.22    5.09
   0 -10  46   61.04    9.91
   0  -9  46   26.73    8.00
   0  -7  45    1.22    6.79
   0  -5  44  200.50   16.52
   0  -4  43    1.23    7.49
   0  -3  42  139.28   15.59
   0  -2  41    2.76    8.31
   1 -22  47   -1.75    3.88
   1 -18  48   30.62    6.59
   1 -17  48  125.47   10.74
   1 -16  48   11.76    5.82
   1 -14  48    2.44    5.79
   1 -13  48  130.27   12.34
   1 -10  47    0.63    6.78
   1  -9  47  165.65   14.43
   1  -6  45   14.46    8.47
   1  -5  45    2.78    6.12
   1  -3  43   16.04    9.03
   1  -2  42   18.46    8.99
   1  -1  41    7.17    8.23
   2 -21  48    1.69    4.03
   2 -11  48   30.88    8.53
   2  -8  47   13.62    7.67
   2  -6  46   12.34    8.19
   2  -4  45   63.51   10.58
   2  -3  44   64.34   11.66
   2  -2  43   79.73   12.92
   3 -18  49   32.08    6.16
   3 -17  49  112.21    9.98
   3 -14  49  123.27   11.56
   3 -13  49   -1.39    5.90
   3 -12  49   60.35    9.48
   3  -9  48  188.86   15.60
   3  -7  47   29.80    8.66
   3  -5  46    7.98    7.57
   3  -2  44    8.61    8.09
   3  -1  43   18.52    9.25
   3   0  42  193.15   17.16
   3   1  41    1.36    5.53
   4 -11  49   35.94    8.38
   4 -10  49  171.85   13.48
   4  -8  48  130.37   13.05
   4  -4  46    8.54    7.32
   4  -3  45    7.02    7.62
   4  -2  44   34.65    9.29
   4   1  41   45.60   10.29
   4   2  40   31.34    9.90
   5 -17  50   36.82    6.26
   5 -16  50   -0.93    4.08
   5 -15  50   53.84    7.56
   5 -14  50    4.95    5.21
   5 -10  49   67.43    9.55
   5  -5  47  114.21   11.93
   5  -4  46   32.36    8.49
   5  -1  44  280.82   18.34
   5   0  43    4.30    6.02
   5   2  40    7.77    7.08
   5   3  39  274.64   19.89
   6 -16  50   59.24    7.23
   6 -15  50   16.57    5.44
   6 -14  50   12.98    5.25
   6 -13  50    1.69    3.86
   6  -9  49   42.31    8.12
   6  -7  48    0.72    5.73
   6  -5  47    4.69    6.63
   6  -4  46   11.98    6.85
   6  -2  45   13.84    6.35
   6  -1  44  127.26   13.20
   6   0  43   -1.37    6.18
   6   1  42   72.30   10.46
   7 -14  50   22.25    5.52
   7 -10  49    3.07    4.91
   7  -7  48  225.81   14.98
   7  -5  47  149.27   13.02
   7  -4  46    9.67    6.46
   7  -1  44   14.39    7.46
   7   0  43   -1.77    6.18
   8 -11  49    9.14    4.85
   8 -10  49    6.66    4.89
   8  -8  48  277.71   15.65
   8  -6  47   30.44    7.46
   8  -4  46    9.62    6.65
   9 -12  49    4.82    4.49
   9  -8  48   13.11    5.75
   9  -6  47    0.42    4.92
  10 -10  48  121.29    9.68
  10  -7  47   -2.72    4.58
  -5 -12  38  152.28   14.31
  -4 -15  41    5.29    6.06
  -4 -11  40   35.09    8.77
  -4  -9  39   12.19    7.55
  -4  -7  38    5.99    6.67
  -3 -12  42   11.10    7.01
  -3 -11  42    2.62    5.88
  -3  -9  41    4.69    6.37
  -3  -7  40  131.37   13.81
  -3  -6  39   37.41    9.31
  -2 -19  44    3.06    5.16
  -2 -18  44    9.28    5.89
  -2 -17  44    8.76    5.74
  -2 -16  44    5.29    5.60
  -2 -15  44   19.67    7.35
  -2 -14  44   35.58    7.98
  -2 -13  44    1.24    5.81
  -2 -12  44    5.41    5.06
  -2 -10  43  119.25   12.68
  -2  -9  43   66.93    9.57
  -2  -6  41   54.53   10.40
  -2  -5  40    9.89    7.57
  -2  -4  39   67.18   11.25
  -1 -20  45    2.94    5.38
  -1 -19  45    1.08    5.16
  -1 -13  45   26.64    7.52
  -1 -12  45    1.79    5.91
  -1  -9  44  101.68   12.40
  -1  -7  43    3.45    6.88
  -1  -5  42    2.24    5.26
  -1  -4  41   25.22    9.01
  -1  -3  40  160.11   16.17
   0 -23  45   -1.58    3.65
   0 -21  46  416.57   17.15
   0 -20  46  349.81   16.56
   0 -11  46    8.52    7.46
   0  -9  45   -0.41    5.99
   0  -8  45    0.52    4.64
   0  -6  44  151.52   14.52
   0  -5  43    3.81    7.92
   0  -4  42  173.70   16.70
   1 -21  47    0.24    4.33
   1 -20  47    9.12    5.40
   1 -13  47   10.28    6.75
   1 -12  47    0.66    5.73
   1  -9  46    5.13    7.55
   1  -8  46    3.00    5.09
   1  -7  45    7.18    7.09
   1  -5  44   25.10    9.28
   2 -20  48   35.99    5.63
   2 -19  48   21.49    5.45
   2 -18  48    1.89    4.59
   2 -16  48   11.09    5.98
   2 -15  48  104.18   10.84
   2 -14  48   51.04    8.89
   2 -13  48   35.47    8.24
   2 -12  48    4.79    6.58
   2  -9  47   32.90    9.32
   2  -7  46    1.45    7.23
   2  -5  45   15.07    7.96
   2  -4  44   14.96    8.90
   3 -16  49    4.32    4.34
   3 -15  49  119.31   10.69
   3 -11  48   69.98   10.59
   3 -10  48   23.30    8.33
   3  -8  47   47.56   10.07
   3  -6  46    1.08    7.18
   3  -4  45    1.61    5.80
   3  -1  42    3.81    7.68
   3   0  41    7.88    8.19
   3   1  40   27.73    9.84
   4 -19  49   63.47    7.29
   4 -18  49    0.25    4.10
   4 -17  49   23.99    6.02
   4 -16  49   61.10    8.26
   4 -15  49  166.52   12.44
   4 -14  49    2.85    5.79
   4 -13  49  232.03   15.19
   4 -12  49  144.99   12.21
   4  -9  48   75.69   10.89
   4  -7  47    3.06    6.87
   4  -4  45    2.76    6.53
   4  -1  43   23.39    7.16
   4   0  42   30.09    8.09
   4   2  39  640.57   29.51
   5 -13  49   32.67    7.43
   5 -12  49   90.12   10.50
   5 -11  49   55.69    8.92
   5  -9  48    1.12    6.06
   5  -6  47   -0.77    6.31
   5  -5  46   22.11    8.08
   5  -3  45   18.04    7.33
   5  -2  44    3.53    6.69
   5  -1  43   20.17    8.58
   5   0  42  330.57   20.81
   5   1  41   42.43   10.03
   6 -12  49   -0.29    4.86
   6 -11  49   14.98    6.39
   6  -8  48   76.93   10.16
   6  -6  47  197.34   15.13
   6  -3  45    8.89    6.96
   6  -2  44  119.27   13.13
   6  -1  43   21.50    7.73
   6   0  42  175.76   15.54
   6   1  41   29.56    9.10
   6   2  40   62.30   10.88
   7 -11  49   13.72    5.58
   7  -8  48   14.74    6.47
   7  -6  47    1.27    6.01
   7  -3  45    2.28    6.67
   7  -2  44  165.43   14.58
   7  -1  43    0.48    6.87
   7   0  42  237.29   17.11
   8 -13  49   10.00    4.72
   8 -12  49   24.12    5.88
   8  -9  48   54.60    8.41
   8  -5  46   75.15   10.10
   8  -3  45   36.39    7.44
   8  -2  44   78.54   10.77
   9 -10  48   75.74    8.77
   9  -9  48  197.68   12.87
   9  -7  47    0.35    5.30
   9  -5  46   25.15    6.90
   9  -4  45  158.85   13.06
  10 -11  48   37.51    6.48
  10  -8  47    0.89    4.77
  11 -10  47   13.85    5.01
  -5 -12  37   10.37    7.21
  -5 -11  37   12.18    6.95
  -4 -15  40   58.25    9.78
  -4 -14  40    8.91    6.67
  -4 -13  40    1.02    5.68
  -4 -11  39   18.81    7.55
  -4 -10  39    9.40    6.64
  -4  -9  38   14.28    7.90
  -4  -8  38  173.74   14.99
  -3 -18  42    0.54    5.70
  -3 -17  42   56.84    8.91
  -3 -16  42  116.19   11.76
  -3 -15  42   62.68    9.59
  -3 -14  42   66.32    9.88
  -3 -13  42    0.73    4.70
  -3 -11  41    1.91    6.01
  -3 -10  41   51.05    8.34
  -3  -9  40   56.52    9.84
  -3  -8  40   48.11    8.49
  -3  -7  39    4.18    6.66
  -2 -20  43    2.08    5.17
  -2 -12  43   20.82    7.20
  -2 -11  43   56.16    9.54
  -2  -9  42    4.94    6.98
  -2  -6  40  185.54   16.19
  -1 -22  44    3.26    4.94
  -1 -21  44  185.80   12.47
  -1 -18  45    3.23    5.40
  -1 -17  45   10.23    6.08
  -1 -15  45   35.33    7.89
  -1 -14  45   69.08    9.46
  -1 -11  44  145.08   13.92
  -1  -8  43   12.42    7.95
  -1  -6  42   11.87    5.96
  -1  -4  40   35.93    9.96
   0 -22  45    0.44    4.80
   0 -19  46  478.99   19.53
   0 -18  46  168.54   12.67
   0 -17  46  184.66   13.40
   0 -16  46    2.53    5.67
   0 -15  46   19.01    6.69
   0 -14  46   56.99    9.12
   0 -10  45    0.53    6.94
   0  -8  44    7.36    7.88
   0  -6  43    2.29    7.53
   0  -5  42   99.77   12.94
   0  -3  41    5.34    5.91
   0  -2  40  718.93   31.15
   1 -19  47    3.07    3.89
   1 -18  47    4.07    5.27
   1 -17  47   38.04    7.45
   1 -16  47    2.56    5.39
   1 -14  47    4.00    6.24
   1 -10  46   96.59   12.15
   1  -8  45    6.18    7.91
   1  -6  44   61.50   11.29
   1  -2  41    6.45    8.00
   1  -1  40  300.06   21.28
   2 -22  47    0.48    3.76
   2 -21  47    4.30    4.16
   2 -12  47   32.63    8.52
   2 -11  47    6.63    6.66
   2  -8  46   14.91    7.85
   2  -6  45    4.09    6.93
   2  -5  44   27.94    9.73
   3 -20  48   20.55    5.26
   3 -18  48   28.00    6.21
   3 -14  48   65.97    9.62
   3 -13  48   14.32    7.02
   3 -12  48   35.69    8.56
   3  -9  47    7.86    7.54
   3  -7  46    5.98    7.74
   3  -5  45   11.46    7.90
   3  -4  44   18.81    8.56
   4 -11  48    5.12    6.60
   4 -10  48   21.73    6.93
   4  -8  47    6.31    7.03
   4  -3  44   -0.15    6.79
   4  -2  43    4.01    7.16
   4  -1  42  103.26   13.06
   4   0  41    3.22    7.73
   4   1  40  112.54   13.64
   5 -18  49   37.53    6.38
   5 -17  49    2.84    4.56
   5 -16  49   15.73    5.78
   5 -15  49   17.20    6.06
   5 -14  49  137.27   11.59
   5 -10  48   24.62    7.71
   5  -6  46   82.61   11.13
   5  -4  45    5.00    6.92
   5  -3  44   28.43    8.53
   5   1  40   65.68   11.23
   5   2  39   79.65   12.49
   6 -17  49    7.44    4.72
   6 -16  49   47.55    7.12
   6 -15  49   19.34    5.94
   6 -14  49   27.40    6.49
   6  -7  47    3.29    6.54
   6  -5  46   54.07    8.77
   6  -4  45  157.50   14.29
   6   2  39  354.52   21.44
   7 -16  49   19.29    5.48
   7 -15  49   50.87    7.21
   7 -14  49    8.08    4.82
   7 -10  48   25.49    7.03
   7  -7  47  147.91   12.94
   7  -5  46    1.27    4.97
   7  -4  45   57.13    9.92
   8 -14  49    7.73    4.56
   8 -10  48  130.55   11.10
   8  -8  47   22.23    6.79
   8  -7  47    5.57    4.99
   8  -6  46   20.16    7.14
   8  -4  45   56.22    9.59
   8  -3  44    0.89    6.46
   9 -11  48  114.51   10.10
   9  -8  47    3.79    5.59
   9  -6  46   33.84    7.65
  10  -9  47   -2.09    4.30
  10  -7  46   21.49    6.47
  11 -11  47    4.17    3.77
  11 -11  47    1.93    2.39
  -4 -14  39   87.51   11.12
  -4 -13  39   79.31   10.91
  -4 -12  39   15.73    6.86
  -4 -10  38   89.96   11.74
  -3 -14  41  102.91   11.59
  -3 -13  41   91.22   11.28
  -3 -12  41    2.64    5.94
  -3 -10  40   39.26    8.93
  -3  -8  39   16.72    7.44
  -2 -19  43   50.03    8.05
  -2 -18  43   15.62    6.46
  -2 -17  43    7.78    5.86
  -2 -16  43    8.56    6.06
  -2 -15  43   27.60    7.54
  -2 -14  43   25.21    6.86
  -2 -13  43    7.95    4.71
  -2 -11  42    6.52    6.73
  -2 -10  42   92.19   10.68
  -2  -9  41   17.25    7.05
  -2  -5  39    5.68    5.55
  -1 -20  44   43.30    7.78
  -1 -19  44  291.66   16.02
  -1 -14  44   87.21   10.67
  -1 -13  44   11.44    6.64
  -1 -12  44    4.71    5.85
  -1  -9  43   43.58    8.34
  -1  -8  42   26.56    8.19
  -1  -7  42    8.00    5.50
  -1  -6  41   87.58   12.14
  -1  -5  40   20.55    8.47
   0 -23  44    5.18    4.44
   0 -21  45   -2.03    5.12
   0 -20  45   -0.47    5.33
   0 -11  45    1.22    4.52
   0  -9  44  273.36   18.90
   0  -7  43    0.10    7.32
   0  -6  42   39.00    9.65
   0  -4  41    4.54    7.18
   0  -3  40  429.66   24.83
   1 -23  45   13.96    4.88
   1 -21  46  120.60   10.11
   1 -13  46   48.42    9.32
   1 -12  46    5.20    6.63
   1  -9  45    0.93    6.95
   1  -7  44   15.77    8.40
   1  -5  43    8.18    6.06
   1  -4  42    9.95    8.40
   1  -3  41   11.96    8.66
   2 -23  46  148.67   10.05
   2 -20  47   -0.54    4.26
   2 -19  47    1.49    4.44
   2 -18  47   71.68    9.03
   2 -16  47  202.23   14.25
   2 -15  47   37.55    8.33
   2 -14  47   69.15   10.09
   2 -13  47   25.34    7.95
   2 -10  46   19.37    8.07
   2  -9  46  189.77   15.72
   2  -7  45    1.42    5.27
   2  -6  44    4.01    7.35
   2  -4  43   99.53   13.33
   2  -3  42   17.84    9.64
   2  -2  41    6.49    8.59
   3 -17  48   47.98    7.30
   3 -16  48   31.41    7.42
   3 -15  48   44.93    7.54
   3 -11  47    8.85    7.41
   3 -10  47  115.97   12.10
   3  -6  45    1.22    7.09
   3  -5  44    1.83    7.16
   3  -2  42   21.47    8.74
   3  -1  41    5.12    7.52
   3   0  40   10.78    6.21
   4 -19  48    3.47    4.44
   4 -15  48    9.19    6.13
   4 -14  48   25.88    7.46
   4 -13  48   22.30    7.40
   4 -12  48   19.44    6.50
   4 -10  47    2.64    6.83
   4  -9  47   34.76    8.89
   4  -7  46  186.54   16.31
   4  -4  44    1.79    7.25
   4  -3  43  114.06   13.61
   4   0  40   11.24    7.81
   4   1  39    9.99    8.54
   5 -20  48    8.08    4.31
   5 -12  48   10.98    6.56
   5 -11  48   91.09   10.87
   5  -9  47    8.85    6.91
   5  -5  45  141.84   14.16
   5  -2  43    7.91    5.52
   5  -1  42    6.98    5.83
   5   0  41    5.05    5.62
   6 -12  48   49.31    8.34
   6 -11  48   11.26    6.43
   6  -8  47    4.16    6.33
   6  -6  46    6.09    6.27
   6  -5  45   68.64   10.55
   6  -3  44   66.65    9.56
   6  -2  43    8.71    7.44
   6  -1  42   63.11   11.06
   6   0  41    2.92    6.92
   6   1  40   38.13    8.27
   7 -11  48   20.79    6.38
   7  -8  47   31.59    7.64
   7  -6  46   58.60    9.25
   7  -5  45  235.41   16.41
   7  -3  44    7.58    6.85
   7  -2  43    6.56    6.90
   7  -1  42   47.39    9.73
   7   0  41    2.21    6.84
   8 -12  48   13.99    5.64
   8 -11  48   51.01    7.72
   8  -9  47    8.28    5.59
   8  -7  46  185.82   14.09
   8  -5  45    8.07    6.86
   8  -2  43    1.71    5.11
   9 -14  48    8.15    4.60
   9 -13  48   23.88    5.97
   9 -12  48   39.84    6.98
   9 -10  47   15.77    6.10
   9  -9  47    1.09    5.12
   9  -7  46    3.62    5.87
   9  -5  45   18.58    7.06
   9  -4  44    1.41    6.31
  10 -11  47   13.11    5.49
  10 -10  47    2.54    4.72
  10  -8  46   16.49    6.05
  10  -6  45    6.45    5.93
  11 -10  46   76.17    8.27
  11  -9  46    7.03    4.89
  -4 -15  39   13.55    6.93
  -4 -13  38   34.95    8.27
  -4 -12  38   11.59    6.91
  -4 -10  37   16.34    7.75
  -3 -18  41   15.22    5.80
  -3 -17  41   -2.17    5.42
  -3 -16  41   77.24   10.05
  -3 -15  41   46.34    8.18
  -3 -12  40   43.27    9.14
  -3 -11  40    4.22    4.96
  -3 -10  39    0.85    5.91
  -3  -9  39   26.93    7.90
  -3  -8  38  153.40   14.79
  -2 -20  42   11.39    6.14
  -2 -19  42   18.80    6.45
  -2 -14  42   11.79    6.47
  -2 -13  42    1.32    5.52
  -2 -12  42   13.93    6.83
  -2 -10  41   19.70    7.50
  -2  -8  40  157.14   14.82
  -2  -6  39  283.46   19.03
  -1 -22  43   -0.58    4.86
  -1 -21  43    8.38    5.36
  -1 -18  44   44.18    7.44
  -1 -17  44   18.56    6.50
  -1 -16  44   51.70    8.43
  -1 -15  44   76.30    9.38
  -1 -12  43    1.41    5.50
  -1 -11  43   21.07    7.85
  -1  -9  42  176.17   15.56
  -1  -7  41   17.51    8.02
  -1  -6  40   88.96   12.34
   0 -22  44  322.75   15.76
   0 -19  45   -0.35    5.13
   0 -18  45    0.53    5.40
   0 -17  45    0.82    5.39
   0 -16  45    1.19    5.67
   0 -15  45    2.16    5.95
   0 -14  45    0.34    5.73
   0 -11  44   14.59    8.09
   0 -10  44  307.18   19.14
   0  -8  43    2.08    6.47
   0  -7  42  221.91   17.69
   0  -5  41    3.61    7.24
   0  -4  40  116.57   14.20
   1 -22  45    4.13    5.12
   1 -19  46  118.15   10.20
   1 -18  46  195.72   13.40
   1 -17  46   11.41    6.02
   1 -16  46    5.73    5.92
   1 -14  46  123.33   11.94
   1 -11  45    3.88    6.82
   1 -10  45   43.98    8.77
   1  -7  43    1.68    7.17
   1  -6  43   26.78    7.71
   1  -5  42    6.34    7.97
   1  -4  41   24.46    9.28
   1  -3  40  170.16   16.56
   2 -24  45   72.20    7.38
   2 -22  46    3.54    4.29
   2 -21  46   96.83    9.03
   2 -12  46    2.89    6.68
   2 -11  46  132.96   13.69
   2  -9  45   30.15    9.32
   2  -7  44   16.48    8.83
   2  -5  43  288.12   20.54
   3 -23  46    5.90    4.14
   3 -21  47    1.27    3.31
   3 -20  47   61.02    7.79
   3 -14  47  135.04   12.79
   3 -13  47   14.45    7.43
   3 -12  47    1.01    5.29
   3 -10  46  188.41   15.87
   3  -9  46   29.24    8.24
   3  -7  45   26.23    8.66
   3  -6  44   27.16    9.15
   3  -1  40   25.60    9.30
   4 -17  48    2.75    4.11
   4 -16  48   47.26    7.37
   4 -12  47   17.68    7.69
   4 -11  47   33.80    8.84
   4  -8  46   19.96    8.00
   4  -6  45    2.06    5.91
   4  -2  42   33.72    8.03
   4  -1  41   58.55    9.81
   5 -19  48   35.68    6.28
   5 -18  48    2.97    4.76
   5 -17  48   91.31    9.33
   5 -16  48   24.12    6.57
   5 -15  48   81.15    9.67
   5 -14  48   15.76    6.66
   5 -13  48  108.03   10.68
   5 -10  47   23.08    7.85
   5  -6  45   16.67    8.31
   5  -4  44   29.12    7.38
   5  -3  43   23.79    8.41
   5  -2  42   97.54   12.55
   5  -1  41   49.87   10.53
   5   0  40   17.45    8.46
   5   1  39  214.85   17.59
   6 -19  48   24.63    5.57
   6 -18  48   50.89    7.17
   6 -15  48    7.71    5.77
   6 -14  48  127.47   11.31
   6 -13  48    5.00    5.73
   6  -7  46   42.24    8.97
   6  -4  44   51.08    9.67
   6  -3  43   45.69   10.05
   6  -2  42   32.52    8.62
   6  -1  41   29.05    8.44
   6   0  40   10.90    7.64
   6   1  39   27.87    9.07
   7 -15  48  170.62   12.16
   7 -14  48   28.80    6.65
   7 -10  47   46.68    8.30
   7  -9  47    6.76    5.00
   7  -7  46    2.09    6.06
   7  -4  44   -0.60    6.67
   7  -3  43    1.71    7.02
   7   0  40   41.30    9.44
   8 -17  48   79.45    8.08
   8 -16  48   43.55    6.82
   8 -13  48    2.31    4.57
   8 -10  47   11.16    6.02
   8  -8  46   11.12    6.39
   8  -6  45  153.48   13.17
   8  -4  44   41.76    8.70
   8  -3  43    7.11    6.74
   8  -2  42   46.91    9.57
   9 -15  48    7.23    4.48
   9 -11  47  126.90   10.95
   9  -8  46  109.29   11.05
   9  -6  45   33.33    7.79
   9  -5  44   14.33    6.92
  10 -13  47   90.23    8.98
  10 -12  47  135.36   10.61
  10  -9  46  134.20   11.19
  10  -7  45   -0.03    5.23
  11 -11  46    2.96    4.59
  -4 -15  38   42.90    9.01
  -4 -14  38   12.91    7.42
  -4 -12  37    1.44    6.02
  -4 -11  37   38.26    8.84
  -3 -17  40    0.13    6.05
  -3 -16  40  219.20   15.75
  -3 -15  40   25.93    7.90
  -3 -14  40  110.62   12.07
  -3 -13  40   -0.82    4.34
  -3 -11  39  105.44   12.28
  -3  -9  38   21.52    8.19
  -2 -18  42    3.89    5.55
  -2 -17  42    9.38    6.16
  -2 -16  42    5.28    5.73
  -2 -15  42   11.27    5.16
  -2 -12  41   64.37    9.87
  -2 -11  41    2.36    5.57
  -2  -9  40    0.43    6.16
  -2  -8  39  288.69   18.99
  -1 -20  43   40.07    7.86
  -1 -19  43   11.71    6.47
  -1 -18  43   19.01    6.55
  -1 -17  43   16.00    6.49
  -1 -16  43    7.56    5.37
  -1 -15  43    0.58    5.76
  -1 -14  43    7.19    6.09
  -1 -13  43    2.14    5.50
  -1 -11  42  120.15   12.89
  -1  -8  41   39.31    8.96
  -1  -7  40   31.08    8.73
  -1  -5  39  134.14   13.65
   0 -24  43    0.55    4.03
   0 -21  44   50.90    7.90
   0 -20  44  660.05   23.17
   0 -14  44   52.31    9.35
   0 -10  43    3.33    7.37
   0  -9  43   -1.20    5.26
   0  -8  42   58.36   10.73
   0  -6  41   -2.90    7.13
   0  -5  40   28.25    9.43
   1 -24  44   21.20    5.19
   1 -21  45    2.63    4.93
   1 -20  45    2.35    5.29
   1 -19  45   -0.73    4.96
   1 -14  45   79.26   10.87
   1 -13  45   26.60    8.18
   1 -12  45   -0.10    4.48
   1 -10  44  174.29   15.93
   1  -8  43   12.47    7.56
   1  -6  42   14.36    8.38
   1  -5  41   26.14    8.92
   2 -23  45    5.43    4.78
   2 -20  46    5.87    4.78
   2 -19  46   30.09    6.89
   2 -18  46    3.46    5.29
   2 -16  46   -0.94    5.86
   2 -15  46  104.07   11.56
   2 -14  46    6.08    6.68
   2  -6  43   10.07    8.52
   3 -22  46   62.96    7.32
   3 -18  47   20.88    5.58
   3 -17  47  284.66   16.10
   3 -16  47   46.43    8.52
   3 -15  47   61.32    9.05
   3 -12  46    0.09    5.97
   3 -11  46   29.43    8.55
   3  -8  45    3.10    6.16
   3  -7  44   94.80   12.97
   3  -5  43   18.05    8.60
   3  -4  42    6.68    8.03
   4 -20  47   14.13    5.13
   4 -19  47  100.04    9.54
   4 -15  47   55.45    8.98
   4 -14  47   31.24    8.02
   4 -13  47    4.47    6.62
   4 -10  46    5.82    7.22
   4  -9  46   66.25   10.13
   4  -8  45    3.58    7.27
   4  -7  45   28.36    8.04
   4  -6  44   12.95    8.74
   4  -4  43   10.38    6.17
   4  -3  42   16.77    8.26
   4  -2  41   53.90   10.78
   4  -1  40  108.33   13.64
   4   0  39    4.41    8.18
   5 -21  47    1.72    3.72
   5 -12  47    5.04    6.53
   5 -11  47    3.51    5.29
   5  -9  46    5.67    6.84
   5  -5  44    6.29    7.31
   5  -4  43  100.44   12.63
   5   0  39    1.97    7.27
   6 -17  48    7.66    4.20
   6 -16  48  185.01   12.26
   6 -12  47   24.74    7.40
   6 -11  47   79.29   10.30
   6  -8  46    8.62    5.91
   6  -5  44    2.40    6.47
   6   1  38   -3.41    6.11
   7 -18  48   91.05    8.24
   7 -16  48   74.27    8.59
   7 -11  47    4.17    5.83
   7  -8  46  341.88   18.79
   7  -6  45  132.20   12.36
   7  -5  44    4.53    7.13
   7  -2  42  101.88   11.58
   7  -1  41   43.12    8.43
   8 -12  47   51.06    7.94
   8 -11  47    9.47    5.66
   8  -9  46  283.68   16.55
   8  -7  45   40.24    8.53
   8  -5  44    3.52    6.70
   8  -4  43   21.63    7.56
   9 -13  47  186.28   12.44
   9 -12  47   63.56    8.27
   9  -9  46   24.54    7.40
   9  -7  45   12.15    6.60
   9  -4  43   32.82    8.44
  10 -15  47  210.11   12.09
  10 -14  47  128.39   10.00
  10 -11  46  107.75   10.14
  10 -10  46   16.89    5.92
  10  -8  45    2.99    5.42
  10  -6  44    2.02    5.83
  11 -13  46    0.81    4.07
  11 -12  46   -0.33    4.33
  11  -9  45    7.93    5.66
  -4 -14  37   15.07    7.61
  -3 -14  39   70.21   10.42
  -3 -13  39  334.34   19.39
  -3 -12  39   45.54    8.23
  -3 -11  38   57.18    9.62
  -3 -10  38   47.95    9.65
  -2 -20  41   47.69    8.56
  -2 -19  41    3.91    6.01
  -2 -18  41   43.45    8.48
  -2 -17  41   10.50    6.27
  -2 -16  41   86.42   10.56
  -2 -15  41   82.32   10.55
  -2 -14  41   96.03   11.63
  -2 -11  40   27.63    7.91
  -2 -10  40    4.40    4.75
  -2  -9  39    4.34    6.48
  -1 -22  42    0.14    5.01
  -1 -21  42    0.63    5.13
  -1 -13  42   71.64   10.04
  -1 -12  42   27.38    7.97
  -1  -8  40   14.17    7.83
  -1  -6  39   12.17    7.71
   0 -23  43   -0.40    4.22
   0 -22  43    0.42    4.91
   0 -19  44  137.76   11.39
   0 -17  44   98.24   10.64
   0 -16  44   10.65    6.24
   0 -15  44  143.82   12.47
   0 -11  43    1.70    6.51
   0  -9  42   68.40   11.23
   0  -7  41    0.54    6.91
   0  -6  40    9.09    7.81
   1 -25  43    6.63    4.36
   1 -23  44   91.86    8.89
   1 -22  44    4.20    5.19
   1 -18  45    2.29    5.40
   1 -17  45   11.20    6.09
   1 -16  45   57.93    9.05
   1 -12  44    3.29    6.29
   1 -11  44  145.99   14.19
   1  -9  43   48.68   10.24
   1  -7  42    7.04    7.85
   1  -4  40   38.33    9.92
   2 -22  45   12.76    5.04
   2 -21  45    7.80    4.96
   2 -12  45   53.39    9.99
   2 -11  45   12.95    6.15
   2  -7  43    5.19    7.61
   2  -6  42    0.96    6.84
   2  -3  40   70.48   12.21
   3 -24  45   14.69    4.79
   3 -21  46   35.70    6.36
   3 -20  46    6.87    4.90
   3 -15  46   26.35    7.83
   3 -14  46   28.89    8.18
   3 -13  46   -0.86    6.33
   3 -10  45    4.28    7.93
   3  -6  43   28.19    9.37
   3  -2  40   62.45   10.46
   4 -23  46    9.13    4.20
   4 -22  46    2.31    4.00
   4 -18  47  220.34   13.52
   4 -17  47    6.07    5.95
   4 -16  47   72.77    8.94
   4 -12  46   32.26    8.75
   4 -11  46   14.29    7.33
   4  -9  45    0.59    7.56
   4  -7  44  174.11   16.24
   4  -4  42   10.95    7.97
   4  -3  41  117.25   13.71
   4  -1  39    9.61    7.82
   5 -20  47   59.07    7.43
   5 -19  47   23.37    6.20
   5 -18  47   45.49    7.44
   5 -17  47   52.76    8.31
   5 -16  47   29.13    7.19
   5 -15  47    4.80    6.25
   5 -14  47   19.04    7.20
   5 -13  47    7.37    5.43
   5 -11  46   81.44   11.11
   5 -10  46   77.91   10.77
   5  -6  44  114.23   13.53
   5  -5  43  147.55   14.46
   5  -3  42   11.57    5.88
   5  -2  41   29.93    9.01
   5  -1  40   66.28   11.14
   6 -21  47    5.17    4.07
   6 -20  47    2.65    4.14
   6 -14  47   82.39   10.12
   6 -13  47   55.08    9.18
   6  -8  45   32.20    8.53
   6  -7  45    5.10    5.01
   6  -6  44   19.95    8.21
   6  -4  43   24.28    6.78
   6  -3  42   25.23    8.53
   6  -2  41   89.30   12.22
   6  -1  40   45.94    9.94
   6   0  39    5.35    7.65
   7 -20  47    0.40    3.89
   7 -14  47  158.17   12.47
   7 -13  47   45.33    8.53
   7 -10  46  151.24   13.05
   7  -9  46    4.77    5.08
   7  -7  45  158.78   13.32
   7  -6  44   72.33   10.48
   7  -4  43  116.44   12.54
   7  -3  42    1.43    6.52
   7  -2  41   79.30   11.39
   7  -1  40  129.83   13.65
   7   0  39    3.05    6.84
   8 -10  46    8.00    6.25
   8  -8  45   59.49    9.15
   8  -6  44   39.34    8.94
   8  -3  42  186.40   15.25
   8  -2  41   97.36   11.85
   9 -16  47   11.86    4.80
   9 -15  47   20.10    5.69
   9 -14  47   52.03    7.52
   9 -11  46    7.05    5.40
   9 -10  46  223.53   14.43
   9  -8  45    4.59    6.15
   9  -6  44   23.41    7.14
   9  -5  43  148.99   13.10
  10 -12  46    3.25    5.45
  10  -9  45   29.40    7.24
  10  -7  44    5.45    5.96
  11 -11  45   12.16    6.07
  11 -10  45  145.31   11.17
  12 -13  45   32.04    6.02
  12 -12  45    9.17    4.62
  -4 -13  36  178.94   15.29
  -3 -17  39    1.52    6.11
  -3 -16  39    3.03    6.15
  -3 -15  39  246.39   16.68
  -3 -13  38    0.84    5.64
  -3 -12  38   13.93    7.29
  -2 -13  40    1.92    6.00
  -2 -12  40   14.30    6.60
  -2 -10  39  171.24   14.95
  -1 -20  42   26.43    6.83
  -1 -19  42    2.44    5.80
  -1 -18  42   76.89    9.79
  -1 -17  42    2.09    6.01
  -1 -16  42   -0.59    5.17
  -1 -15  42  108.31   11.68
  -1 -14  42    3.96    5.54
  -1 -12  41   21.94    7.67
  -1 -11  41   90.75   11.59
  -1  -7  39  523.35   25.40
   0 -24  42   23.53    5.99
   0 -21  43    0.15    5.03
   0 -20  43    4.70    5.97
   0 -19  43    0.83    5.29
   0 -16  43   -1.52    5.28
   0 -15  43    1.80    5.71
   0 -14  43    2.24    5.98
   0 -11  42  118.66   13.26
   0 -10  42  471.90   23.84
   0  -8  41    3.63    6.41
   0  -7  40  187.02   16.55
   0  -5  39    2.18    5.27
   1 -26  42   20.19    5.38
   1 -24  43   59.72    7.61
   1 -21  44  205.73   13.21
   1 -20  44   39.23    7.61
   1 -19  44  297.27   16.42
   1 -13  44   12.48    7.29
   1 -11  43   23.26    8.38
   1 -10  43    4.50    7.25
   1  -8  42   30.62    9.36
   1  -6  41   93.23   11.93
   1  -5  40   20.75    9.12
   2 -26  43    8.88    3.82
   2 -23  44    8.61    4.79
   2 -20  45    1.83    4.82
   2 -19  45    0.45    5.47
   2 -18  45   25.93    7.03
   2 -16  45   46.63    8.87
   2 -14  45   30.31    8.10
   2  -8  43   95.09   12.77
   2  -7  42   78.22   11.93
   2  -4  40    2.69    7.55
   3 -25  44    0.85    3.95
   3 -23  45   76.33    7.81
   3 -22  45   16.26    5.19
   3 -18  46    9.95    5.00
   3 -17  46    6.92    6.06
   3 -16  46   17.24    6.11
   3 -12  45   12.52    7.22
   3  -9  44  105.54   13.55
   3  -7  43   13.70    8.41
   3  -5  42   66.88   10.48
   3  -4  41  323.88   21.65
   3  -2  39   38.62   10.51
   4 -20  46    0.36    4.65
   4 -19  46   12.25    5.67
   4 -15  46    3.13    6.27
   4 -14  46   49.63    9.23
   4 -13  46   42.02    9.13
   4 -10  45  138.31   14.49
   4  -8  44   33.17    9.93
   4  -6  43   89.24   12.70
   4  -2  40   33.80    8.23
   5 -22  46   22.42    5.27
   5 -13  46   94.61   11.49
   5 -12  46  147.37   13.48
   5  -9  45  120.45   13.25
   5  -4  42   14.07    8.06
   5  -3  41   16.75    7.90
   5  -2  40    9.48    8.11
   5  -1  39  237.30   18.34
   6 -19  47   50.94    6.83
   6 -18  47    4.18    4.99
   6 -17  47   21.96    6.28
   6 -16  47   26.18    6.99
   6 -15  47  148.31   11.89
   6 -12  46   41.42    8.74
   6 -11  46  110.24   11.99
   6  -7  44   14.06    7.54
   6  -5  43  372.28   21.28
   6  -4  42   44.82    9.98
   6   0  38   49.51   10.50
   7 -19  47   11.05    4.90
   7 -18  47   15.42    5.26
   7 -17  47    3.25    5.10
   7 -16  47  138.50   11.32
   7 -15  47   48.53    8.19
   7 -11  46    3.75    6.09
   7  -9  45   15.60    7.14
   7  -8  45   15.42    6.20
   7  -7  44  186.15   15.02
   7  -5  43    8.56    7.78
   7  -4  42    5.86    6.49
   7   0  38   40.75    9.21
   8 -18  47    5.47    4.45
   8 -17  47   51.67    7.35
   8 -16  47    5.83    4.92
   8 -12  46    6.64    5.78
   8 -11  46   83.42    9.92
   8  -9  45    7.97    6.06
   8  -7  44   32.56    8.63
   8  -5  43   74.35   10.93
   8  -4  42    0.85    6.34
   9 -13  46   11.87    5.82
   9 -12  46  138.06   11.56
   9  -9  45   12.85    6.84
   9  -7  44    3.82    6.30
   9  -4  42  137.29   13.12
  10 -15  46   24.18    5.80
  10 -14  46    6.01    5.00
  10 -13  46    4.34    5.00
  10 -10  45    3.13    5.73
  10  -8  44    2.31    5.72
  10  -6  43   85.89   10.43
  11 -12  45   18.96    5.95
  11  -9  44   21.05    6.59
  12 -14  45    5.52    4.15
  12 -11  44   13.03    5.73
  -4 -14  36   91.80   11.03
  -3 -17  38   62.78    9.65
  -3 -16  38   12.15    7.28
  -3 -15  38  172.15   14.38
  -3 -14  38   -0.03    5.99
  -3 -12  37   48.19    9.22
  -3 -11  37    1.14    6.76
  -2 -20  40   66.16    9.40
  -2 -19  40    7.32    6.32
  -2 -18  40   15.20    6.71
  -2 -17  40  125.80   12.29
  -2 -16  40    1.50    6.41
  -2 -15  40   91.84   11.23
  -2 -14  40   -0.49    4.34
  -2 -12  39  226.83   16.64
  -2 -11  39   86.69   10.42
  -2 -10  38   14.40    6.97
  -2  -9  38   74.28    9.97
  -1 -22  41   27.26    6.91
  -1 -21  41    1.16    5.40
  -1 -20  41   44.56    8.05
  -1 -14  41   30.11    7.89
  -1 -13  41   46.25    9.04
  -1 -11  40    2.06    5.87
  -1  -8  39   10.57    6.36
   0 -23  42    2.73    4.70
   0 -22  42    2.13    5.21
   0 -18  43    1.32    4.20
   0 -17  43    1.60    4.30
   0 -13  42   65.94   10.49
   0 -10  41    1.14    7.23
   0  -9  41   -0.88    4.56
   0  -8  40  138.98   14.56
   0  -6  39    0.84    6.53
   1 -25  42    8.83    4.82
   1 -23  43    6.74    4.91
   1 -22  43    0.31    5.20
   1 -18  44   50.12    7.83
   1 -17  44   18.14    5.93
   1 -16  44   56.14    8.55
   1 -13  43    2.06    6.47
   1 -12  43   -0.41    6.36
   1 -10  42    8.66    7.13
   1  -8  41   51.54   10.22
   1  -7  41   22.72    7.27
   1  -5  39  133.14   14.96
   2 -22  44    4.96    4.72
   2 -21  44    8.18    5.06
   2 -13  44   -0.05    6.89
   2 -12  44    4.60    7.10
   2  -9  43   86.13   11.42
   2  -8  42   38.05    9.60
   2  -6  41   61.71   11.51
   2  -5  40    5.43    7.92
   3 -26  43   68.97    7.20
   3 -24  44    0.82    3.96
   3 -21  45   18.36    5.59
   3 -20  45    8.70    5.34
   3 -15  45   15.13    7.52
   3 -13  45   45.30    9.50
   3 -11  44    4.24    7.70
   3  -8  43  126.23   14.47
   3  -6  42   23.67    7.55
   3  -4  40    6.24    8.12
   4 -25  44    0.40    3.69
   4 -23  45   12.23    4.65
   4 -22  45   31.71    6.19
   4 -18  46   18.51    6.77
   4 -17  46    1.45    5.81
   4 -16  46   71.61    9.24
   4 -11  45    5.69    5.61
   4  -9  44   17.60    8.50
   4  -7  43    1.04    7.15
   4  -4  41   35.56    9.82
   4  -2  39  642.36   29.20
   5 -24  45    2.01    3.69
   5 -21  46    4.33    4.42
   5 -20  46   25.87    6.32
   5 -19  46   48.27    7.63
   5 -18  46   29.02    7.00
   5 -17  46   54.10    8.62
   5 -16  46   67.65    9.75
   5 -15  46   54.72    9.26
   5 -14  46  114.95   12.15
   5 -11  45    2.71    6.46
   5 -10  45    2.99    6.89
   5  -6  43   55.49    9.75
   5  -5  42    3.65    7.13
   5  -4  41   11.62    7.44
   6 -22  46   22.72    5.33
   6 -21  46   13.30    5.06
   6 -20  46   45.55    7.02
   6 -13  46  123.05   12.28
   6  -8  44  249.36   17.73
   6  -6  43   48.81    9.87
   6  -3  41   19.14    6.69
   6  -2  40   58.62    9.56
   6  -1  39   25.01    7.79
   7 -21  46    1.71    4.07
   7 -14  46  100.83   10.90
   7 -13  46   59.41    9.24
   7 -10  45   12.04    7.28
   7  -8  44   71.60   10.51
   7  -6  43  434.73   22.27
   7  -3  41   34.32    8.53
   7  -2  40   52.60   10.01
   7  -1  39  162.15   15.03
   8 -13  46   52.72    8.44
   8 -10  45   19.11    7.30
   8  -8  44   94.63   11.08
   8  -6  43   14.86    7.48
   8  -3  41   79.81   10.09
   8  -2  40   35.32    8.59
   9 -19  46    2.81    4.15
   9 -18  46   26.27    5.86
   9 -15  46   40.87    6.97
   9 -14  46   44.87    7.37
   9 -11  45   35.88    7.57
   9 -10  45   47.86    8.30
   9  -8  44   22.75    7.48
   9  -6  43    3.62    6.13
   9  -5  42   87.19   11.24
  10 -17  46  135.79    9.95
  10 -16  46    0.50    4.13
  10 -12  45   12.47    5.83
  10 -11  45    6.60    5.62
  10  -9  44  105.12   10.87
  10  -7  43   19.43    7.03
  11 -14  45   18.78    5.88
  11 -13  45   14.55    5.71
  11 -10  44   54.76    8.25
  11  -8  43    3.39    5.86
  12 -12  44    1.53    4.55
  -3 -14  37  195.84   15.29
  -3 -13  37   22.48    7.99
  -2 -20  39    3.82    6.31
  -2 -15  39  212.74   15.68
  -2 -13  39  122.85   12.65
  -2 -11  38   29.38    8.32
  -1 -22  40   42.03    7.72
  -1 -19  41   42.94    8.19
  -1 -18  41    6.90    6.25
  -1 -17  41   66.11    9.80
  -1 -16  41   11.43    6.39
  -1 -15  41   76.05    9.66
  -1 -12  40   -1.12    5.87
   0 -24  41    2.36    4.93
   0 -23  41   -1.73    4.36
   0 -21  42   60.84    8.53
   0 -20  42    8.35    6.12
   0 -19  42  255.15   15.80
   0 -18  42    6.12    5.59
   0 -17  42   47.43    8.44
   0 -16  42   60.33    9.27
   0 -15  42   16.56    7.01
   0 -14  42  253.65   17.09
   0 -11  41    3.35    6.76
   0  -9  40   25.62    8.66
   0  -7  39    4.04    6.77
   1 -26  41   51.39    7.17
   1 -24  42   14.42    5.46
   1 -21  43    6.73    5.37
   1 -20  43   39.82    7.51
   1 -19  43   12.23    6.41
   1 -18  43   19.46    6.73
   1 -17  43   11.83    5.97
   1 -16  43    4.16    5.97
   1  -7  40   33.04    9.75
   1  -6  39    7.48    7.70
   2 -26  42   15.99    5.06
   2 -24  43   17.17    5.47
   2 -23  43   23.14    5.87
   2 -20  44    4.17    5.04
   2 -19  44    2.08    5.25
   2 -18  44    7.46    5.92
   2 -16  44    5.64    6.38
   2 -15  44   24.60    8.26
   2 -14  44   34.65    7.46
   2 -11  43   66.54   11.26
   2  -9  42    7.63    8.27
   2  -7  41   38.78   10.05
   2  -4  39   74.62   11.14
   3 -27  42   72.48    7.52
   3 -25  43   38.72    6.26
   3 -23  44    3.06    4.27
   3 -22  44    1.99    4.28
   3 -18  45   86.29    9.66
   3 -17  45  127.83   11.61
   3 -13  44    5.33    6.90
   3 -12  44   21.08    8.38
   3  -9  43  109.25   13.81
   3  -6  41   37.96   10.41
   4 -24  44   70.43    7.53
   4 -20  45   52.23    8.02
   4 -15  45   33.99    8.50
   4 -14  45   78.52   10.89
   4 -13  45    7.08    7.32
   4 -11  44   53.53   10.21
   4 -10  44   15.74    8.46
   4  -8  43   25.92    9.50
   4  -6  42  150.18   14.55
   4  -4  40  165.90   16.29
   4  -3  39   16.75    8.70
   5 -22  45   11.72    4.81
   5 -12  45    3.80    7.00
   5 -10  44   78.53   11.53
   5  -9  44   79.58   11.34
   5  -6  42   82.99   12.33
   5  -3  40    1.99    7.13
   5  -2  39   74.75   11.79
   6 -23  45    0.47    3.88
   6 -19  46    6.77    5.14
   6 -18  46  176.65   12.65
   6 -17  46  112.79   10.94
   6 -16  46  196.29   14.00
   6 -15  46  251.14   15.54
   6 -12  45   14.16    7.41
   6 -11  45   19.69    7.82
   6  -7  43   25.11    8.32
   6  -5  42    2.82    4.86
   6  -4  41   23.76    8.43
   6  -3  40   80.01   11.92
   6  -2  39  368.11   21.71
   6  -1  38    3.28    7.11
   7 -20  46   23.38    5.72
   7 -19  46  115.82    9.92
   7 -18  46    4.46    5.09
   7 -17  46  432.17   18.73
   7 -16  46  131.27   11.64
   7 -15  46  329.36   17.41
   7  -9  44  211.90   15.79
   7  -7  43    5.78    7.39
   7  -5  42  113.92   12.72
   7  -4  41   48.10    9.78
   7  -3  40   15.02    7.81
   7  -2  39    3.77    6.47
   7  -1  38   70.46   11.09
   8 -20  46   23.25    5.56
   8 -19  46   14.17    4.96
   8 -18  46   64.45    7.87
   8 -17  46    6.10    5.13
   8 -16  46  266.48   14.95
   8 -12  45  206.31   14.68
   8 -11  45  132.17   12.45
   8  -9  44   45.29    8.87
   8  -7  43  281.60   17.90
   8  -5  42   75.98   10.73
   8  -4  41   97.94   11.83
   8  -3  40   33.41    8.72
   8  -2  39  267.77   18.17
   9 -12  45  266.56   15.72
   9  -9  44   30.17    8.07
   9  -7  43   58.66    9.63
   9  -6  42   28.18    7.89
   9  -4  41    3.37    6.27
  10 -14  45   10.77    5.15
  10 -13  45  103.08   10.05
  10 -10  44   40.43    8.20
  10  -8  43    8.82    6.34
  10  -6  42   79.42   10.49
  11 -17  45   12.06    5.00
  11 -16  45   16.59    5.26
  11 -15  45   61.43    7.66
  11 -12  44    3.87    4.99
  11 -11  44   23.54    6.44
  11  -9  43  216.78   14.26
  12 -15  44   28.45    5.87
  12 -14  44    1.45    4.44
  12 -13  44    0.78    4.34
  13 -14  43   19.33    5.66
  -3 -17  37   21.37    7.66
  -3 -16  37   27.72    8.21
  -3 -15  37    5.50    4.95
  -3 -13  36   20.38    7.82
  -2 -19  39    9.49    5.38
  -2 -18  39   31.70    7.58
  -2 -17  39   78.09   10.20
  -2 -16  39   33.13    7.02
  -2 -13  38    1.35    6.44
  -2 -12  38   19.44    6.32
  -2 -11  37   58.50    9.99
  -1 -21  40   10.87    6.48
  -1 -20  40   10.28    6.49
  -1 -19  40    1.63    5.68
  -1 -16  40   87.61   10.54
  -1 -15  40   10.93    6.42
  -1 -14  40   25.16    7.64
  -1 -13  40   75.15    9.69
  -1 -11  39   97.14   11.87
   0 -22  41    3.12    5.07
   0 -21  41    0.09    4.98
   0 -14  41   -2.46    5.87
   0 -13  41    1.89    6.33
   0 -10  40   18.34    8.00
   1 -25  41    3.57    4.70
   1 -23  42    3.82    4.78
   1 -22  42    0.77    5.29
   1 -13  42   79.64   11.56
   1 -12  42   32.79    8.85
   1 -10  41    6.28    7.31
   1  -8  40   15.38    8.85
   2 -27  41   21.94    5.27
   2 -25  42   46.90    7.13
   2 -22  43    1.97    4.47
   2 -21  43   49.15    7.81
   2 -14  43   32.96    8.71
   2 -13  43   12.67    7.83
   2 -12  43   23.95    7.06
   2  -5  39    9.31    8.45
   3 -24  43   73.08    8.08
   3 -21  44   30.14    6.67
   3 -20  44   11.22    5.78
   3 -17  44   38.13    8.40
   3 -16  44    9.93    6.83
   3 -15  44   83.90   11.13
   3 -14  44    4.83    6.80
   3 -10  43  431.62   23.31
   3  -9  42   45.07   10.02
   3  -7  41   11.27    8.07
   3  -5  40   11.54    7.15
   3  -4  39   29.75    9.82
   4 -26  43    3.47    3.81
   4 -23  44   11.30    4.96
   4 -19  45    3.52    4.57
   4 -18  45  214.04   14.60
   4 -17  45  125.91   12.25
   4 -16  45   75.67    9.76
   4  -9  43   45.62    9.95
   4  -7  42    5.77    6.51
   4  -6  41    0.11    7.78
   5 -24  44    0.77    3.92
   5 -21  45   40.39    6.99
   5 -20  45   31.44    6.81
   5 -19  45  164.96   12.49
   5 -18  45    1.12    5.80
   5 -17  45   88.95   10.58
   5 -16  45   43.82    8.83
   5 -15  45   38.12    8.63
   5 -14  45    2.51    6.56
   5 -11  44   87.66   12.34
   5  -9  43    3.17    7.20
   5  -5  41    6.20    6.81
   5  -4  40  151.87   15.03
   5  -3  39  294.30   20.21
   6 -22  45   30.41    6.03
   6 -21  45   25.92    5.99
   6 -14  45    5.32    6.69
   6 -13  45   66.32   10.16
   6  -8  43    5.00    6.96
   6  -6  42   75.74   10.94
   6  -5  41   18.24    7.79
   7 -22  45   20.25    5.38
   7 -14  45  129.87   12.39
   7 -13  45  217.54   15.42
   7 -10  44    1.68    6.81
   7  -8  43   36.25    9.01
   7  -6  42   14.03    7.26
   7  -5  41   45.86    9.44
   8 -22  45    6.30    4.27
   8 -13  45   37.47    8.66
   8 -10  44   80.68   10.37
   8  -8  43   14.73    7.26
   8  -6  42    3.31    7.21
   8  -5  41   11.28    6.70
   9 -20  45   36.61    6.25
   9 -14  45  133.92   11.50
   9 -13  45   95.78   10.24
   9 -10  44  140.56   12.30
   9  -8  43   55.72    9.43
   9  -5  41  167.88   14.18
   9  -4  40   26.34    7.94
  10 -18  45   11.46    5.02
  10 -17  45   16.86    5.49
  10 -16  45   66.12    8.07
  10 -15  45   41.17    6.96
  10 -12  44   46.35    8.01
  10 -11  44   83.44   10.04
  10  -9  43   18.56    7.12
  10  -7  42    5.63    6.36
  11 -13  44   12.05    5.81
  11 -10  43   34.19    7.72
  11  -8  42    5.64    5.86
  12 -16  44   23.51    5.10
  12 -12  43  208.98   13.20
  13 -15  43   98.90    8.69
  -3 -16  36  154.03   13.88
  -3 -15  36   26.48    7.99
  -3 -14  36  137.60   13.21
  -2 -19  38   17.22    7.25
  -2 -18  38   50.16    8.97
  -2 -17  38   65.43    9.88
  -2 -16  38  159.69   13.83
  -2 -15  38  107.04   12.02
  -2 -14  38   19.64    6.21
  -2 -12  37  154.77   14.09
  -1 -22  39  251.52   15.68
  -1 -18  40  191.72   13.89
  -1 -17  40   10.16    5.13
  -1 -14  39  137.22   13.07
  -1 -13  39   78.45   10.71
  -1 -12  39  125.85   12.23
  -1 -11  38   83.72   10.87
  -1 -10  38    3.83    5.94
   0 -24  40   61.97    8.39
   0 -23  40  121.80   10.85
   0 -20  41   -0.02    5.23
   0 -19  41    2.35    5.70
   0 -18  41   -0.30    5.11
   0 -17  41    1.03    5.35
   0 -16  41    0.16    5.57
   0 -15  41    3.29    5.60
   0 -10  39    0.74    6.37
   0  -9  39    0.83    4.67
   1 -26  40   89.63    9.03
   1 -24  41    9.67    5.42
   1 -21  42   -2.24    4.67
   1 -20  42   26.45    7.07
   1 -19  42    5.95    5.96
   1 -18  42   70.28    9.64
   1 -17  42    3.42    6.16
   1 -16  42    4.52    6.07
   1 -12  41   15.66    7.84
   1  -9  40   24.32    8.80
   2 -28  40    2.06    4.03
   2 -26  41    3.33    4.39
   2 -24  42   -0.15    4.79
   2 -23  42   55.73    7.82
   2 -20  43    1.06    5.17
   2 -19  43   52.29    8.78
   2 -18  43   16.24    6.67
   2 -16  43    6.08    7.06
   2 -15  43   35.16    8.62
   2 -12  42   18.45    8.01
   2 -11  42    9.45    5.86
   2  -9  41   23.14    8.45
   2  -7  40    6.75    5.92
   3 -26  42   79.31    7.88
   3 -23  43   84.98    8.82
   3 -22  43   22.16    5.96
   3 -18  44    3.55    4.81
   3 -13  43   16.11    8.26
   3 -12  43  149.54   14.80
   3 -10  42    1.25    7.42
   3  -8  41   22.02    9.30
   3  -6  40   77.09   12.01
   4 -27  42  129.19    9.14
   4 -20  44   51.07    8.08
   4 -16  44  129.40   12.85
   4 -15  44   11.76    6.76
   4 -14  44   38.91    8.76
   4 -13  44   61.24    9.68
   4 -10  43   73.21   10.64
   4  -9  42   42.34    9.80
   4  -8  42  103.86   12.61
   4  -7  41   38.51    9.99
   4  -4  39  117.26   14.24
   5 -26  43   45.09    6.05
   5 -22  44   47.18    7.31
   5 -13  44   13.92    7.84
   5 -12  44  216.28   16.75
   5 -10  43   45.95   10.41
   5  -8  42   10.71    7.76
   5  -6  41   73.45   11.55
   5  -5  40   29.47    9.13
   6 -24  44   93.20    8.21
   6 -20  45  123.05   10.61
   6 -19  45   78.49    9.30
   6 -18  45   85.06    9.88
   6 -17  45    2.48    5.94
   6 -16  45   -0.57    5.98
   6 -15  45  134.57   12.13
   6 -12  44    7.08    7.37
   6 -11  44   30.76    8.68
   6  -7  42   60.07   10.52
   6  -6  41   60.69   10.29
   6  -4  40  184.44   15.31
   6  -3  39   24.82    8.50
   6  -2  38    3.00    7.16
   7 -24  44    1.99    3.82
   7 -21  45   48.44    7.19
   7 -20  45   70.36    8.27
   7 -19  45   86.18    9.31
   7 -18  45   11.16    6.15
   7 -17  45    4.87    5.81
   7 -16  45   50.05    8.69
   7 -15  45  132.51   12.34
   7  -9  43   -1.01    6.62
   7  -7  42  198.27   15.76
   7  -4  40  144.08   14.25
   7  -3  39  336.32   20.41
   7  -2  38   10.15    7.65
   8 -21  45    9.57    4.10
   8 -20  45   11.10    5.07
   8 -19  45    2.68    4.86
   8 -18  45   25.37    6.33
   8 -17  45   15.33    5.95
   8 -16  45   12.97    6.36
   8 -15  45    2.93    5.91
   8 -12  44   21.93    7.58
   8 -11  44    3.82    6.58
   8  -9  43   32.70    8.32
   8  -7  42   21.31    7.98
   8  -4  40   25.07    7.89
   8  -3  39    8.87    7.78
   8  -2  38   23.95    8.49
   9 -19  45    2.65    4.50
   9 -18  45   72.41    8.37
   9 -12  44   79.47   10.18
   9  -9  43    1.99    6.29
   9  -7  42   28.14    7.65
   9  -6  41   70.97   10.55
  10 -13  44   10.85    5.79
  10 -10  43  138.18   12.17
  10  -8  42    3.91    6.13
  10  -6  41  132.02   12.50
  11 -19  44   55.57    7.02
  11 -18  44  123.52    9.66
  11 -17  44  123.07    9.97
  11 -16  44  132.37   10.45
  11 -15  44    4.31    5.24
  11 -14  44    8.33    5.47
  11 -11  43  336.27   17.19
  11  -9  42   19.94    6.96
  12 -14  43   92.91    9.24
  12 -13  43  132.32   10.78
  12 -10  42    9.97    5.88
  13 -13  42    0.08    4.44
  -2 -15  37  123.05   12.39
  -2 -14  37  248.90   17.01
  -2 -13  37   96.83   11.41
  -1 -21  39   13.36    6.37
  -1 -20  39   91.14   10.56
  -1 -19  39    0.82    5.79
  -1 -18  39   28.37    7.86
  -1 -17  39   16.67    7.24
  -1 -16  39  218.70   15.74
  -1 -15  39   18.46    7.29
  -1 -12  38   84.96   11.12
   0 -22  40    2.73    5.58
   0 -21  40    2.15    5.62
   0 -15  40    6.16    6.28
   0 -14  40  125.96   12.79
   0 -13  40   30.96    7.23
   0  -9  38   40.07    9.47
   1 -25  40   15.97    5.72
   1 -23  41   46.08    7.60
   1 -22  41   29.33    7.26
   1 -13  41   51.56    9.94
   1 -11  40    4.75    7.00
   1 -10  40   54.60    9.28
   1  -8  39    9.60    6.22
   2 -27  40   16.23    5.14
   2 -25  41   72.59    8.33
   2 -22  42    4.08    5.11
   2 -21  42   73.01    9.16
   2 -14  42   15.14    7.50
   2 -13  42    1.20    6.13
   2 -11  41    2.55    7.54
   2 -10  41   32.99    8.44
   2  -9  40    6.32    7.14
   2  -7  39    8.60    8.37
   3 -27  41   13.79    4.95
   3 -25  42    0.70    4.20
   3 -24  42   83.07    8.58
   3 -21  43   19.30    6.17
   3 -20  43   81.10    9.77
   3 -18  43    4.23    5.66
   3 -17  43   12.89    6.94
   3 -15  43   46.36    9.68
   3 -14  43   23.82    8.19
   3 -11  42    5.34    7.96
   3  -9  41    8.08    7.87
   3  -7  40  173.52   16.66
   3  -6  39   44.14   10.50
   4 -28  41    6.06    4.26
   4 -26  42    6.63    4.69
   4 -24  43  152.11   10.85
   4 -23  43    4.84    4.88
   4 -19  44    2.70    4.59
   4 -18  44    1.11    4.73
   4 -17  44    4.85    5.33
   4 -13  43  124.78   13.81
   4 -10  42   18.66    8.70
   4  -8  41    7.19    7.82
   4  -6  40   26.34    9.58
   5 -25  43   73.18    7.62
   5 -21  44   73.58    8.76
   5 -20  44   65.88    8.93
   5 -19  44   12.88    6.41
   5 -18  44   55.70    9.06
   5 -17  44    6.39    6.52
   5 -16  44   46.67    9.04
   5 -15  44   -0.54    5.78
   5 -14  44  117.12   12.69
   5 -11  43   99.15   12.97
   5  -9  42    1.59    6.91
   5  -4  39   33.95    8.02
   6 -23  44    1.24    4.20
   6 -22  44   84.62    8.85
   6 -21  44   35.30    6.95
   6 -14  44   10.62    6.68
   6 -13  44  116.73   12.61
   6 -11  43   53.36   10.10
   6  -8  42   51.89   10.08
   6  -5  40  220.94   17.34
   6  -4  39   49.35   10.73
   6  -3  38  119.18   13.71
   7 -23  44   38.70    6.21
   7 -22  44    7.97    4.84
   7 -14  44  241.81   16.22
   7 -13  44    7.55    6.75
   7 -10  43   75.02   10.76
   7  -8  42   52.17    9.80
   7  -6  41   10.16    7.20
   7  -5  40   62.60   10.76
   7  -4  39   12.99    7.42
   8 -23  44   45.85    6.42
   8 -22  44    7.60    4.65
   8 -13  44   53.78    9.33
   8 -10  43    0.00    5.88
   8  -8  42  122.26   12.49
   8  -6  41    1.54    6.08
   8  -5  40    7.93    7.09
   9 -22  44  116.73    9.16
   9 -21  44   34.70    6.25
   9 -14  44   90.66   10.09
   9 -13  44   52.20    8.61
   9 -11  43   16.02    6.73
   9 -10  43    2.04    5.53
   9  -8  42   23.19    7.42
   9  -5  40  159.69   14.25
   9  -4  39    5.45    6.56
  10 -20  44   69.55    7.80
  10 -17  44   53.22    7.61
  10 -16  44  109.97   10.16
  10 -15  44   52.23    7.77
  10 -14  44    3.80    4.07
  10 -11  43    1.59    6.21
  10  -9  42   52.66    9.06
  10  -7  41   69.91   10.16
  11 -13  43   70.63    9.25
  11 -12  43   86.11    9.73
  11 -10  42    7.53    6.13
  11  -8  41    6.65    6.22
  12 -18  43   40.44    6.50
  12 -17  43   42.28    6.80
  12 -16  43   52.96    7.54
  12 -15  43   41.33    7.15
  12 -12  42    2.57    5.07
  12 -11  42    7.32    5.42
  13 -15  42   19.92    5.42
  13 -14  42    5.05    4.64
  -3 -16  35   14.18    7.44
  -3 -15  35  195.39   14.84
  -2 -19  37   15.66    6.83
  -2 -18  37  173.01   14.26
  -2 -17  37    7.18    6.57
  -2 -16  37  348.61   19.32
  -2 -13  36   31.00    8.38
  -1 -22  38   46.14    8.73
  -1 -21  38    1.52    5.60
  -1 -15  38   61.24    9.72
  -1 -14  38    3.55    6.29
  -1 -13  38   42.60    7.72
   0 -24  39   -0.91    5.02
   0 -23  39    4.22    5.81
   0 -20  40   17.55    5.81
   0 -19  40  294.85   17.24
   0 -18  40   55.93    9.09
   0 -17  40  315.13   18.22
   0 -16  40    0.60    4.00
   0 -13  39    0.89    6.09
   0 -10  38  106.38   12.74
   1 -26  39   23.52    6.28
   1 -24  40  162.39   12.12
   1 -21  41    1.00    4.15
   1 -20  41   44.27    8.18
   1 -19  41   40.36    8.15
   1 -18  41    2.61    5.64
   1 -17  41   71.73   10.27
   1 -16  41   11.00    6.72
   1 -13  40   84.31   11.66
   1 -12  40    4.30    6.85
   2 -28  39  139.93   10.25
   2 -26  40   12.18    5.24
   2 -24  41    9.04    5.52
   2 -23  41    4.75    4.91
   2 -20  42    8.63    5.72
   2 -19  42   19.54    6.99
   2 -18  42    3.69    6.26
   2 -13  41  108.54   12.69
   2 -10  40    0.96    7.01
   3 -28  40  124.85    9.23
   3 -26  41   10.05    5.13
   3 -23  42   12.18    5.33
   3 -14  42   80.13   11.51
   3 -13  42   -0.57    6.80
   3 -12  42    8.73    5.96
   3 -10  41   68.26   11.82
   3  -8  40   59.80   11.39
   3  -7  39    5.45    7.21
   4 -27  41    6.16    4.61
   4 -20  43   25.91    7.08
   4 -19  43    9.74    6.29
   4 -17  43   38.40    8.62
   4 -16  43   10.40    6.63
   4 -15  43   30.74    8.54
   4 -14  43  124.48   13.11
   4 -11  42    3.01    7.55
   4  -9  41   17.14    8.46
   4  -7  40  169.88   16.49
   4  -6  39  168.75   16.28
   5 -26  42  127.68    9.41
   5 -13  43  360.64   20.87
   5 -10  42   13.15    8.00
   5  -8  41    2.80    7.25
   5  -6  40   19.31    7.48
   5  -5  39   12.74    8.18
   5  -4  38    8.20    8.18
   6 -24  43   66.80    7.58
   6 -20  44    1.79    5.18
   6 -19  44  153.57   12.34
   6 -18  44    5.98    6.54
   6 -17  44  276.29   16.72
   6 -16  44   38.13    8.66
   6 -15  44  260.46   16.52
   6 -12  43   17.32    7.88
   6  -7  41    1.53    4.85
   6  -6  40    5.99    6.95
   7 -25  43    9.01    4.22
   7 -24  43    0.43    3.83
   7 -21  44    1.22    4.68
   7 -20  44   28.96    7.01
   7 -19  44   54.88    8.30
   7 -18  44  220.20   14.42
   7 -17  44   23.35    7.33
   7 -16  44  578.76   23.36
   7 -15  44   12.86    7.38
   7  -9  42  137.81   13.61
   7  -7  41   84.11   11.37
   7  -6  40  101.74   12.12
   7  -3  38   21.66    7.24
   7  -2  37    5.36    5.51
   8 -24  43   11.59    4.63
   8 -21  44   31.18    6.27
   8 -20  44    4.99    5.11
   8 -19  44    9.22    5.39
   8 -18  44   12.83    6.07
   8 -17  44  152.41   12.21
   8 -16  44   12.56    6.54
   8 -15  44  353.33   18.45
   8 -12  43   18.80    7.16
   8 -11  43  155.90   13.55
   8  -9  42    4.13    6.27
   8  -7  41   18.67    8.18
   8  -6  40   31.53    8.25
   8  -3  38    8.04    5.96
   9 -20  44   32.44    6.37
   9 -19  44   76.48    8.52
   9 -18  44    6.11    5.16
   9 -15  44   18.69    5.69
   9 -12  43  249.84   16.02
   9  -9  42  169.71   13.94
   9  -7  41    2.36    5.27
   9  -6  40   79.74   10.84
  10 -13  43    4.59    5.64
  10 -12  43   84.51    9.34
  10 -10  42  171.05   13.53
  10  -8  41    2.42    5.89
  10  -6  40   71.91    9.46
  11 -20  43   55.19    7.20
  11 -16  43   56.78    7.76
  11 -15  43   26.58    6.68
  11 -14  43  178.56   12.53
  11 -11  42   25.70    7.32
  11  -9  41   30.24    7.79
  12 -13  42   17.53    6.25
  12 -10  41   -0.07    5.73
  13 -17  42   46.58    6.75
  13 -16  42    2.94    3.61
  13 -16  42    1.75    2.57
  -2 -19  36    7.59    6.30
  -2 -18  36   23.56    7.50
  -2 -17  36   21.75    7.26
  -2 -16  36   76.42   10.49
  -2 -15  36    5.60    6.58
  -2 -14  36    2.04    4.95
  -1 -20  38    3.47    6.05
  -1 -19  38  197.56   14.75
  -1 -18  38   87.76   10.95
  -1 -17  38  423.50   21.20
  -1 -16  38  241.69   16.43
  -1 -13  37  346.29   20.03
   0 -24  38   41.35    7.73
   0 -22  39    2.13    5.35
   0 -21  39    0.51    5.46
   0 -20  39   -1.87    5.17
   0 -19  39   -0.39    5.68
   0 -17  39    4.51    6.11
   0 -16  39    1.32    5.73
   0 -15  39    1.96    5.83
   0 -14  39   -1.56    5.74
   1 -25  39   40.95    7.40
   1 -23  40    0.16    5.06
   1 -22  40   43.51    7.86
   1 -21  40    9.45    5.80
   1 -15  40    8.80    6.87
   1 -11  39  104.33   12.74
   1  -9  38    8.12    7.49
   2 -27  39   72.29    8.16
   2 -25  40   20.67    6.10
   2 -22  41    3.08    5.24
   2 -21  41   56.85    8.72
   2 -15  41   89.33   11.57
   2 -14  41   94.82   12.42
   2 -11  40   27.38    8.89
   2  -9  39    7.02    7.76
   3 -27  40   79.73    8.30
   3 -25  41   15.11    5.29
   3 -21  42   43.88    7.82
   3 -20  42   86.59   10.20
   3 -18  42    5.45    6.52
   3 -17  42   67.69   10.37
   3 -16  42  130.78   13.17
   3 -15  42   75.12   11.00
   3 -12  41    1.27    7.02
   3 -11  41    2.55    5.30
   3  -9  40   62.70   11.07
   3  -8  39   21.43    8.51
   4 -28  40  197.35   11.38
   4 -26  41    5.32    4.47
   4 -24  42   51.56    7.37
   4 -23  42   88.17    9.25
   4 -18  43    1.85    4.85
   4 -13  42   11.42    7.94
   4 -12  42  130.51   13.58
   4 -10  41    4.44    7.53
   4  -8  40   50.72   11.20
   5 -27  41   -0.38    3.61
   5 -25  42   34.71    6.21
   5 -22  43   21.43    6.17
   5 -21  43   51.82    8.09
   5 -20  43   39.50    7.80
   5 -19  43   54.62    8.90
   5 -18  43    4.41    6.19
   5 -17  43    4.45    6.42
   5 -16  43   11.45    7.16
   5 -15  43   55.18    9.56
   5 -14  43   52.92    9.33
   5 -12  42   18.57    8.42
   5 -11  42  152.48   14.97
   5  -9  41   19.19    8.31
   5  -6  39    0.97    7.12
   6 -26  42    2.57    3.79
   6 -23  43    0.96    4.26
   6 -22  43   54.51    7.76
   6 -15  43   -1.48    6.22
   6 -14  43    5.17    6.31
   6 -13  43    3.92    6.84
   6 -11  42   11.74    7.45
   6  -8  41    2.24    5.42
   6  -7  40   37.35    9.22
   6  -5  39    4.67    5.32
   6  -4  38   33.17    9.46
   7 -26  42    1.14    3.65
   7 -23  43   39.36    6.71
   7 -14  43   91.12   11.34
   7 -13  43   69.31   10.73
   7 -10  42    5.52    6.99
   7  -8  41    2.62    6.99
   7  -5  39  130.80   13.91
   7  -4  38   25.67    8.61
   7  -3  37  114.92   13.15
   8 -23  43    0.66    3.99
   8 -10  42  107.45   12.08
   8  -8  41   75.15   10.59
   8  -5  39   -1.21    6.59
   8  -4  38   35.10    8.91
   8  -3  37   17.10    8.25
   9 -23  43   34.80    6.02
   9 -22  43   39.76    6.53
   9 -14  43  105.17   11.02
   9 -13  43   13.67    6.62
   9 -10  42    5.77    5.74
   9  -8  41  116.81   12.05
   9  -7  40    2.98    6.25
   9  -5  39   93.45   10.76
   9  -4  38  176.35   14.80
  10 -21  43   76.48    7.99
  10 -20  43   10.71    5.21
  10 -16  43   -0.55    4.88
  10 -15  43   74.02    9.06
  10 -14  43   -0.10    4.89
  10 -11  42    3.50    6.43
  10  -9  41    1.54    6.31
  10  -7  40   16.49    7.41
  10  -6  39    2.71    6.05
  11 -19  43   22.21    5.62
  11 -18  43   24.64    5.98
  11 -17  43   51.46    7.62
  11 -13  42    2.93    5.59
  11 -12  42   12.07    6.14
  11 -10  41   94.30   10.81
  11  -8  40    5.83    6.30
  12 -20  42   38.40    6.10
  12 -16  42  207.87   13.03
  12 -15  42   42.62    7.54
  12 -14  42    4.33    5.31
  12 -11  41   32.06    7.51
  13 -14  41    2.12    4.87
  13 -13  41  105.80    9.84
  -1 -22  37  108.73   11.58
  -1 -21  37  252.12   16.21
  -1 -20  37    1.24    5.50
  -1 -17  37  338.19   18.98
  -1 -16  37   21.39    7.82
  -1 -15  37  539.38   24.09
  -1 -14  37   58.63    9.60
   0 -23  38  296.23   16.72
   0 -18  39    1.53    4.25
   0 -14  38   40.17    8.72
   0 -13  38  262.57   17.72
   1 -26  38   72.83    8.95
   1 -24  39   69.40    9.08
   1 -23  39   43.44    7.81
   1 -20  40    8.30    5.80
   1 -19  40    7.95    6.03
   1 -18  40  195.67   14.74
   1 -17  40   10.50    6.31
   1 -16  40  102.83   11.22
   1 -13  39   81.23   11.51
   1 -10  38    4.55    6.59
   2 -28  38   70.68    8.19
   2 -26  39    4.66    4.98
   2 -24  40   43.38    7.74
   2 -23  40   43.04    7.58
   2 -20  41   45.27    7.56
   2 -19  41    3.46    5.74
   2 -18  41   41.89    8.25
   2 -13  40    2.89    6.86
   2 -12  40   23.49    7.54
   2 -10  39  184.90   16.47
   2  -8  38   70.98   10.89
   3 -28  39   45.47    6.82
   3 -26  40    9.04    5.17
   3 -23  41   74.78    8.81
   3 -22  41    4.87    5.27
   3 -14  41  120.69   13.39
   3 -11  40    1.51    7.23
   3 -10  40   46.46    9.10
   3  -9  39   29.29    9.01
   4 -29  39   20.05    5.11
   4 -27  40   29.07    5.91
   4 -22  42   70.53    9.04
   4 -20  42   53.77    8.71
   4 -19  42   14.41    6.67
   4 -18  42   -0.75    5.75
   4 -17  42   26.81    7.94
   4 -16  42   53.20   10.00
   4 -15  42   94.37   12.03
   4 -14  42   14.88    6.76
   4 -12  41   68.11   11.45
   4  -9  40   64.85   11.51
   4  -7  39    9.15    6.11
   4  -6  38   16.26    9.65
   5 -28  40   18.78    4.91
   5 -26  41   63.97    7.52
   5 -14  42    3.23    6.49
   5 -10  41    6.29    7.53
   5  -8  40  121.57   13.74
   5  -5  38  154.96   14.79
   6 -27  41   39.82    5.91
   6 -24  42   33.25    6.43
   6 -21  43    7.08    5.63
   6 -20  43  169.64   12.85
   6 -19  43    1.77    5.84
   6 -18  43  207.23   14.80
   6 -17  43    2.40    6.32
   6 -16  43    7.78    6.69
   6 -12  42    3.77    7.33
   6  -8  40   25.90    8.51
   6  -6  39    0.63    6.63
   6  -5  38   34.22    9.76
   7 -25  42    1.61    3.99
   7 -22  43    1.00    4.71
   7 -21  43  150.98   11.65
   7 -20  43    9.94    5.99
   7 -19  43  404.09   19.03
   7 -18  43    7.21    6.48
   7 -17  43  193.16   14.45
   7 -16  43   31.73    8.29
   7 -15  43   25.79    7.91
   7  -9  41   11.38    7.17
   7  -7  40    5.42    5.56
   7  -6  39   91.01   12.20
   8 -25  42    8.11    4.56
   8 -22  43   24.81    5.94
   8 -21  43    1.15    4.98
   8 -20  43  149.85   11.60
   8 -19  43   40.50    7.70
   8 -18  43  212.19   14.23
   8 -17  43   17.21    6.85
   8 -16  43   52.89    8.96
   8 -15  43  120.35   12.10
   8 -12  42    7.77    6.66
   8 -11  42   -0.03    6.01
   8  -9  41   83.25   11.20
   8  -7  40   17.01    6.20
   8  -6  39  158.21   14.67
   9 -24  42   -0.19    4.00
   9 -21  43   -0.50    4.35
   9 -20  43    3.92    5.14
   9 -19  43   23.14    6.30
   9 -18  43  112.60   10.57
   9 -17  43   32.82    7.46
   9 -15  43   19.02    6.94
   9  -9  41   34.95    8.19
   9  -8  40   17.45    7.07
   9  -6  39   65.59   10.30
   9  -5  38   34.70    8.78
  10 -13  42    4.47    5.75
  10 -12  42   37.68    7.68
  10 -10  41   36.75    8.20
  10  -8  40   66.20   10.00
  11 -22  42    0.67    4.18
  11 -15  42   79.94    9.43
  11 -14  42   76.27    9.51
  11 -11  41  102.74   11.08
  11  -9  40   32.22    7.96
  12 -19  42   19.47    5.35
  12 -18  42  250.00   13.49
  12 -17  42   24.08    6.22
  12 -13  41    7.78    6.14
  12 -12  41  108.84   10.50
  12 -10  40    7.53    6.12
  13 -19  41   29.12    5.86
  13 -18  41   31.42    6.13
  13 -17  41    2.90    4.80
  13 -16  41   22.97    6.22
  13 -15  41   32.30    6.43
  14 -17  40    9.65    5.08
  -2 -19  35    9.04    6.44
  -2 -18  35   57.13    9.38
  -2 -17  35  120.14   12.53
  -2 -15  35  177.40   13.98
  -1 -19  37    1.65    4.36
  -1 -18  37    2.40    4.50
  -1 -14  36   65.05   10.50
   0 -24  37    3.26    5.61
   0 -22  38   38.56    7.19
   0 -21  38  111.47   11.64
   0 -20  38  170.67   13.69
   0 -19  38   12.10    7.03
   0 -18  38  855.68   29.27
   0 -17  38  330.13   18.98
   0 -16  38  256.10   17.14
   0 -15  38   37.39    8.42
   0 -13  37    2.61    5.70
   0 -12  37   -0.01    6.10
   1 -25  38   14.40    6.10
   1 -22  39  241.32   15.38
   1 -21  39    9.31    6.59
   1 -20  39   81.39    9.84
   1 -17  39   11.01    6.44
   1 -16  39  198.63   15.64
   1 -15  39   17.07    7.89
   1 -11  38   94.94   11.31
   2 -27  38    3.36    4.54
   2 -25  39    1.58    5.06
   2 -21  40   89.34   10.41
   2 -20  40   56.80    8.76
   2 -15  40   98.68   12.33
   2 -14  40    1.22    5.40
   2 -12  39  235.55   17.90
   2 -11  39   98.79   12.17
   2 -10  38   14.43    7.78
   2  -9  38   90.60   11.69
   3 -29  38   51.79    6.71
   3 -27  39  222.07   12.95
   3 -25  40   84.67    8.89
   3 -24  40   16.00    5.57
   3 -21  41  113.80   11.12
   3 -20  41   43.44    8.31
   3 -18  41   13.70    7.38
   3 -17  41    2.43    6.25
   3 -16  41   96.92   12.21
   3 -15  41   56.42    9.12
   3 -12  40   46.20   10.11
   3 -10  39    1.30    7.20
   3  -8  38  167.94   16.52
   4 -30  38   10.60    3.84
   4 -28  39  137.13   10.02
   4 -24  41  138.34   10.92
   4 -23  41   30.53    6.82
   4 -13  41  122.54   14.16
   4 -11  40   44.22    9.84
   4 -10  40  124.11   13.38
   4  -8  39   60.71   10.05
   4  -7  38    5.37    8.25
   5 -29  39   47.73    6.45
   5 -25  41   18.62    5.42
   5 -22  42    7.95    5.58
   5 -21  42   78.34    9.52
   5 -20  42    5.02    5.82
   5 -19  42   43.88    8.49
   5 -18  42   11.78    6.70
   5 -17  42   25.65    7.84
   5 -16  42   12.13    7.04
   5 -15  42    5.21    6.87
   5 -11  41   10.11    6.04
   5  -9  40   26.14    8.97
   5  -8  39   24.42    8.60
   5  -6  38   76.04   12.13
   6 -28  40   68.17    7.05
   6 -26  41   10.59    4.53
   6 -23  42   18.73    5.93
   6 -22  42   58.15    8.25
   6 -15  42    7.68    6.93
   6 -14  42   70.38   10.72
   6 -13  42   27.71    7.17
   6 -11  41   29.00    8.75
   6  -7  39   79.75   11.67
   6  -6  38   38.23    8.99
   7 -26  41   37.09    6.03
   7 -24  42    1.29    4.30
   7 -23  42   25.85    6.03
   7 -14  42   89.61   11.39
   7 -13  42    1.16    6.89
   7 -10  41   22.17    7.97
   7  -8  40  109.31   11.78
   7  -7  39   39.44    9.09
   7  -5  38    6.52    5.51
   7  -4  37    6.99    7.28
   8 -26  41   62.83    7.17
   8 -24  42   14.04    5.09
   8 -23  42    3.07    4.38
   8 -10  41   24.23    7.78
   8  -8  40   38.54    8.60
   8  -7  39    2.56    6.23
   8  -5  38  180.32   14.62
   8  -4  37  242.63   17.61
   9 -23  42   71.45    8.01
   9 -14  42   16.07    7.16
   9 -13  42   28.82    7.29
   9 -11  41    3.06    5.95
   9 -10  41    3.86    4.43
   9  -9  40  211.10   15.60
   9  -7  39   14.53    7.26
   9  -4  37   21.75    6.95
  10 -23  42   11.38    4.90
  10 -21  42   23.80    6.10
  10 -16  42   98.42   10.35
  10 -15  42   16.70    6.37
  10 -14  42    8.08    5.78
  10 -11  41  107.96   11.65
  10  -9  40   12.41    7.02
  10  -7  39   74.23   10.08
  11 -20  42    9.26    5.10
  11 -19  42  278.11   14.47
  11 -18  42    7.63    5.34
  11 -17  42  488.45   19.41
  11 -16  42   24.61    6.58
  11 -13  41  200.98   14.07
  11 -12  41   67.43    9.45
  11 -10  40   11.76    6.75
  11  -8  39   99.22   11.24
  12 -11  40    1.49    5.67
  13 -14  40   31.65    6.74
  13 -13  40    7.57    5.70
  14 -18  40   31.11    5.25
  -1 -21  36   82.09   10.57
  -1 -20  36  102.55   11.39
  -1 -19  36   31.07    8.29
  -1 -18  36  159.70   13.79
  -1 -17  36  357.53   19.60
  -1 -16  36   20.61    7.79
  -1 -15  36   57.62    8.78
   0 -23  37   -2.48    5.62
   0 -22  37    2.63    5.71
   0 -15  37    2.15    5.79
   0 -14  37   -1.61    5.59
   1 -26  37   23.99    6.64
   1 -24  38  121.03   11.10
   1 -23  38   30.88    7.64
   1 -19  39    1.37    3.98
   1 -18  39   25.65    6.37
   1 -11  37   74.30   11.29
   2 -28  37   20.30    5.98
   2 -26  38    4.37    5.05
   2 -24  39   44.08    7.91
   2 -23  39  150.36   12.32
   2 -19  40    6.69    4.63
   2 -18  40   15.36    5.61
   2 -14  39  281.00   19.04
   2 -13  39  134.96   14.10
   2 -11  38   31.38    9.00
   3 -28  38   57.25    7.65
   3 -26  39   39.02    7.15
   3 -23  40  108.76   10.58
   3 -22  40   65.40    9.01
   3 -15  40   28.56    8.65
   3 -13  40    3.81    5.28
   3 -11  39  108.79   13.75
   3  -9  38   29.75    9.71
   4 -29  38   69.26    7.62
   4 -27  39    8.41    4.83
   4 -25  40    7.24    5.16
   4 -22  41  298.51   16.54
   4 -20  41  171.84   13.72
   4 -19  41   72.81   10.12
   4 -18  41    5.02    6.27
   4 -17  41   94.11   11.60
   4 -16  41   12.80    7.35
   4 -15  41    6.57    6.61
   4 -12  40   82.22   12.16
   4 -10  39   10.62    8.08
   4  -9  39   13.25    6.50
   5 -30  38   66.14    6.93
   5 -28  39    1.68    4.11
   5 -26  40   12.31    4.96
   5 -14  41  211.52   16.72
   5 -13  41   56.09   10.74
   5 -11  40  230.06   18.16
   5 -10  40   71.84   10.46
   5  -9  39    8.02    7.48
   6 -29  39   40.32    5.89
   6 -27  40   17.34    4.95
   6 -24  41   37.74    6.74
   6 -21  42    2.70    5.39
   6 -20  42   38.33    7.93
   6 -19  42   22.84    7.28
   6 -18  42  101.66   11.36
   6 -17  42    3.85    6.52
   6 -16  42  185.81   15.03
   6 -13  41  145.24   14.17
   6 -12  41   25.09    8.65
   6 -10  40   22.95    8.48
   6  -8  39    2.96    6.87
   7 -25  41    3.07    4.32
   7 -22  42    6.29    5.11
   7 -21  42   15.95    6.11
   7 -20  42   17.43    6.49
   7 -19  42    5.03    6.20
   7 -18  42   63.09    9.51
   7 -17  42  138.54   12.89
   7 -16  42   98.67   11.54
   7 -15  42  166.64   14.34
   7  -9  40    8.38    5.39
   7  -8  39   41.39    8.96
   7  -6  38   24.98    8.78
   7  -5  37  159.50   15.26
   8 -25  41   13.07    4.94
   8 -22  42   64.13    8.27
   8 -21  42    6.66    5.33
   8 -20  42    3.50    5.39
   8 -19  42    8.85    6.04
   8 -18  42   11.45    6.45
   8 -17  42   45.66    8.57
   8 -16  42   52.42    9.22
   8 -15  42  189.95   14.61
   8 -12  41    0.39    6.52
   8 -11  41   11.16    5.88
   8  -9  40  121.56   12.62
   8  -8  39   11.67    6.67
   8  -6  38    3.60    7.11
   8  -5  37   30.18    9.03
   8  -4  36   88.43   11.98
   9 -22  42   22.01    6.02
   9 -21  42   58.99    7.94
   9 -20  42  127.86   10.92
   9 -19  42    1.61    5.29
   9 -18  42  114.64   11.04
   9 -17  42    0.28    5.62
   9 -15  42    7.05    6.35
   9 -12  41   43.33    8.60
   9  -8  39   40.93    9.24
   9  -6  38  254.54   17.32
   9  -5  37   76.04   10.96
   9  -4  36   82.90   11.54
  10 -24  41   35.39    6.19
  10 -20  42   92.05    9.28
  10 -17  42   48.80    8.16
  10 -13  41   19.65    7.12
  10 -12  41   17.20    5.76
  10 -10  40  192.24   14.70
  10  -8  39   79.01   10.53
  10  -7  38    4.39    6.30
  11 -23  41   -0.73    3.99
  11 -22  41    1.97    4.21
  11 -15  41  326.68   17.08
  11 -14  41   24.82    7.42
  11 -11  40   21.62    7.26
  11  -9  39    1.18    6.19
  12 -21  41    3.29    4.13
  12 -20  41    4.74    4.43
  12 -19  41   22.86    5.88
  12 -18  41    9.19    5.25
  12 -17  41   35.31    7.22
  12 -16  41   91.08    9.58
  12 -13  40   48.36    8.07
  12 -12  40    2.62    5.20
  12 -10  39   45.27    8.53
  13 -17  40   67.40    8.60
  13 -16  40    8.08    5.46
  13 -15  40   11.52    5.69
  13 -12  39    3.38    5.80
  14 -15  39   22.66    6.28
  -2 -18  34   12.35    6.66
  -2 -17  34   25.03    6.39
  -1 -16  35  366.62   19.96
  -1 -15  35  187.32   15.30
   0 -24  36  149.57   12.70
   0 -21  37    1.43    5.36
   0 -20  37   -1.45    5.67
   0 -19  37   -1.96    5.96
   0 -18  37    3.03    6.76
   0 -17  37    2.63    6.19
   0 -16  37    0.30    4.16
   1 -25  37    7.08    5.94
   1 -22  38   50.49    8.51
   1 -21  38    3.09    5.94
   1 -20  38    3.48    5.88
   1 -18  38   89.76   11.23
   1 -17  38  437.76   21.92
   1 -16  38  232.90   16.74
   1 -15  38   63.50    9.53
   1 -12  37   42.28    9.36
   2 -27  37  132.87   10.91
   2 -25  38    0.57    4.77
   2 -22  39    7.72    5.72
   2 -20  39    6.48    6.03
   2 -19  39    6.26    6.05
   2 -18  39   31.27    8.32
   2 -15  39  227.14   17.10
   2 -13  38    2.88    6.78
   2 -12  38   24.44    8.43
   3 -30  36    2.08    4.64
   3 -29  37    1.72    4.34
   3 -27  38   17.44    5.88
   3 -25  39   23.78    6.10
   3 -24  39    8.86    5.19
   3 -21  40   65.02    9.11
   3 -20  40   82.97   10.62
   3 -17  40    1.53    6.79
   3 -16  40  238.85   17.22
   3 -12  39   51.05    9.29
   3 -10  38   55.88   11.03
   4 -30  37   20.39    5.13
   4 -28  38    5.72    4.60
   4 -26  39   40.50    6.73
   4 -24  40   43.59    7.36
   4 -23  40   20.07    6.33
   4 -14  40    8.20    7.42
   4 -13  40    3.09    5.32
   4 -11  39   18.28    8.42
   4  -9  38   25.49    9.20
   5 -31  37    2.24    2.73
   5 -29  38    8.28    4.33
   5 -25  40   50.30    7.36
   5 -22  41   16.30    6.35
   5 -21  41  262.71   15.98
   5 -20  41  142.05   12.62
   5 -19  41   74.17   10.16
   5 -18  41   43.26    8.87
   5 -17  41    0.13    6.17
   5 -16  41    6.06    6.83
   5 -15  41    6.53    5.35
   5 -12  40   14.57    8.66
   5 -10  39    0.95    7.10
   5  -8  38  127.33   14.58
   6 -28  39    5.14    4.11
   6 -23  41    4.73    5.10
   6 -22  41   99.74   10.32
   6 -15  41    5.00    7.19
   6 -14  41    5.11    7.36
   6 -11  40   36.01    9.38
   6  -7  38  134.96   13.39
   6  -6  37    9.31    8.04
   7 -24  41   23.53    5.83
   7 -23  41   17.70    5.82
   7 -14  41   19.35    8.00
   7 -13  41   23.56    8.07
   7 -10  40    6.54    5.20
   7  -9  39   31.68    8.30
   7  -7  38   48.34    9.84
   8 -27  40   18.78    5.05
   8 -24  41   11.30    5.26
   8 -11  40   56.43    9.53
   8 -10  40  105.13   11.29
   8  -7  38   42.11    9.42
   9 -24  41  102.19    9.17
   9 -23  41    1.75    4.55
   9 -14  41    3.65    6.22
   9 -13  41   37.60    8.34
   9 -11  40   52.61    9.51
   9  -9  39   67.90   10.29
   9  -7  38    1.89    6.42
   9  -6  37   42.24    8.91
  10 -22  41   28.87    6.36
  10 -15  41   97.46   10.97
  10 -14  41   70.19    9.48
  10 -11  40   43.42    8.93
  10  -9  39   18.57    7.66
  10  -6  37    4.93    6.62
  11 -19  41    1.13    5.10
  11 -18  41    5.35    5.58
  11 -17  41  162.40   12.39
  11 -16  41   22.79    6.70
  11 -13  40   12.85    6.41
  11 -12  40    7.54    6.39
  11 -10  39   -1.14    6.06
  11  -8  38    5.69    6.53
  12 -15  40    7.61    5.79
  12 -14  40   16.51    6.76
  12 -11  39   28.87    7.67
  13 -18  40   37.35    6.74
  13 -13  39   25.05    6.86
  14 -19  39   16.03    5.27
  14 -18  39   11.71    5.22
  14 -17  39   13.54    4.89
  14 -16  39   19.90    5.67
  -1 -21  35    5.43    4.55
  -1 -20  35  114.09   11.87
  -1 -19  35   15.28    6.90
  -1 -18  35   29.08    7.93
  -1 -17  35   46.36    8.66
   0 -23  36   26.44    7.20
   0 -22  36  320.65   17.89
   0 -21  36   75.37    9.89
   0 -16  36  260.74   17.26
   0 -15  36   61.43    9.92
   0 -14  36   95.02   10.80
   1 -26  36   20.96    6.64
   1 -24  37  320.02   17.16
   1 -23  37   76.18    9.85
   1 -22  37  108.90   11.22
   1 -15  37  526.84   24.29
   2 -28  36   80.38    8.97
   2 -26  37    0.71    5.03
   2 -24  38   20.35    6.35
   2 -23  38   20.63    6.92
   2 -15  38  125.03   13.40
   2 -14  38   18.67    8.31
   2 -11  37   56.28   10.60
   3 -28  37  262.56   14.12
   3 -26  38   24.50    6.59
   3 -23  39    5.34    5.28
   3 -22  39   34.82    7.74
   3 -16  39    2.56    6.16
   3 -15  39  271.89   18.58
   3 -14  39   86.42   11.78
   3 -12  38   20.77    8.41
   3 -11  38   59.70    9.76
   4 -31  36    1.16    3.40
   4 -29  37   55.61    7.09
   4 -27  38   60.91    7.75
   4 -25  39  103.23    9.88
   4 -22  40   15.13    6.55
   4 -20  40    6.25    6.25
   4 -19  40    5.03    6.61
   4 -18  40    5.73    6.81
   4 -17  40   12.72    7.21
   4 -16  40   -0.75    6.50
   4 -15  40   62.10    9.55
   4 -13  39   98.77   12.76
   4 -12  39   24.49    8.40
   4 -10  38  103.24   13.33
   5 -30  37   39.61    6.07
   5 -27  39    2.63    3.39
   5 -26  39   34.00    6.43
   5 -15  40   35.18    8.81
   5 -14  40   57.99   10.62
   5 -13  40   63.21    9.78
   5 -11  39   90.55   12.62
   5  -9  38  267.22   19.31
   6 -29  38    5.67    3.94
   6 -27  39   61.19    7.30
   6 -24  40    9.37    5.33
   6 -21  41   29.05    7.36
   6 -20  41  194.37   14.31
   6 -19  41    2.50    5.67
   6 -17  41    0.57    6.23
   6 -16  41   14.81    6.42
   6 -13  40   13.20    8.14
   6 -10  39   35.35    9.47
   6  -8  38   15.96    7.69
   6  -7  37   79.63   11.80
   7 -28  39   14.02    4.79
   7 -26  40    4.66    3.57
   7 -25  40    1.48    4.60
   7 -22  41    0.84    4.98
   7 -21  41   63.11    8.84
   7 -20  41   52.34    8.75
   7 -19  41  224.75   15.32
   7 -18  41  186.46   14.52
   7 -17  41  200.55   15.23
   7 -16  41    7.07    6.86
   7 -15  41   18.10    7.75
   7 -10  39   16.44    7.73
   7  -8  38   29.28    8.50
   7  -6  37    8.92    5.91
   8 -28  39   13.58    4.52
   8 -26  40   16.11    5.14
   8 -25  40    2.29    4.59
   8 -23  41    9.74    4.44
   8 -22  41   11.20    5.63
   8 -21  41   10.16    5.80
   8 -20  41   41.42    7.88
   8 -19  41  267.51   16.13
   8 -18  41   72.41    9.99
   8 -17  41  287.49   17.22
   8 -16  41   82.35   10.73
   8 -15  41    9.06    6.88
   8 -12  40   28.89    8.19
   8 -10  39  120.07   12.59
   8  -9  39    3.99    4.69
   8  -8  38   45.82    9.45
   8  -6  37  140.72   13.80
   8  -5  36  576.38   25.93
   9 -26  40    6.51    4.04
   9 -25  40   64.11    7.81
   9 -22  41   45.50    7.33
   9 -21  41   43.39    7.52
   9 -20  41   17.28    6.31
   9 -19  41    4.75    5.73
   9 -17  41   41.13    8.44
   9 -12  40   29.47    8.16
   9 -10  39   23.81    7.74
   9  -8  38   83.71   11.16
   9  -5  36  154.77   14.44
  10 -25  40   50.51    7.01
  10 -24  40  176.28   11.57
  10 -21  41   24.68    6.40
  10 -20  41   29.67    6.81
  10 -17  41  137.58   12.05
  10 -13  40    7.86    5.99
  10 -12  40    1.25    4.39
  10 -10  39    3.24    6.71
  10  -8  38   20.14    7.41
  10  -7  37   -0.30    6.03
  11 -23  40  127.30    9.94
  11 -15  40   92.67   10.41
  11 -14  40   21.95    7.10
  11 -11  39   58.89    9.55
  11  -9  38   48.36    8.81
  12 -22  40    2.17    3.35
  12 -21  40   33.59    6.17
  12 -19  40  138.50   10.85
  12 -18  40  159.10   11.65
  12 -17  40   88.77    9.52
  12 -16  40  119.86   10.81
  12 -13  39    1.53    5.27
  12 -12  39    5.78    5.75
  12 -10  38    2.27    6.05
  13 -22  39   -2.25    3.43
  13 -16  39    6.48    5.19
  13 -15  39   14.94    6.18
  13 -14  39    1.03    5.04
  13 -12  38    2.31    5.25
  -1 -21  34    4.46    5.96
  -1 -20  34    2.91    5.88
  -1 -19  34   58.90    9.43
  -1 -18  34  137.57   12.79
  -1 -17  34   36.92    8.38
   0 -24  35    3.61    6.01
   0 -23  35    4.25    5.31
   0 -20  36   16.34    5.75
   0 -19  36  364.37   19.51
   1 -25  36    7.47    6.13
   1 -24  36   27.89    7.29
   1 -20  37   -2.37    5.84
   1 -19  37    1.60    5.65
   1 -18  37    2.43    5.98
   1 -17  37  356.59   20.00
   1 -16  37   21.94    6.44
   2 -27  36    2.22    5.10
   2 -25  37   98.49   10.26
   2 -22  38   33.87    6.81
   2 -21  38   13.96    6.83
   2 -20  38   15.15    6.61
   2 -19  38   15.62    6.86
   2 -18  38   50.17    9.13
   2 -17  38   71.74   10.65
   2 -13  37  112.01   12.89
   2 -12  37  147.76   13.84
   3 -29  36   16.25    5.42
   3 -27  37   12.43    5.44
   3 -25  38    0.83    4.54
   3 -24  38   36.97    7.33
   3 -21  39   11.43    5.51
   3 -20  39   92.42   10.69
   3 -17  39    2.45    4.65
   3 -14  38    4.93    6.69
   3 -13  38   -1.39    6.54
   3 -11  37   -2.55    6.71
   3 -10  37   23.11    7.49
   4 -30  36   -0.30    4.02
   4 -28  37   10.48    5.01
   4 -26  38    1.74    4.34
   4 -24  39   16.43    5.91
   4 -23  39   73.17    9.39
   4 -15  39   16.88    7.91
   4 -11  38  103.75   13.28
   5 -32  35   15.41    4.28
   5 -31  36    1.30    3.68
   5 -29  37    0.04    4.50
   5 -25  39   23.23    6.09
   5 -22  40    0.87    5.46
   5 -21  40    4.69    5.61
   5 -20  40    4.35    6.07
   5 -19  40    8.15    6.90
   5 -18  40   73.68   10.50
   5 -17  40   43.33    9.59
   5 -16  40  106.63   12.56
   5 -13  39   76.93   11.72
   5 -12  39   27.73    8.67
   5 -10  38    8.42    7.87
   5  -8  37  570.31   27.34
   6 -30  37    5.67    4.11
   6 -28  38  112.34    9.18
   6 -23  40    2.60    5.18
   6 -22  40    1.95    5.42
   6 -16  40    9.05    6.77
   6 -15  40  256.28   17.91
   6 -14  40    2.45    6.52
   6 -11  39   33.01    9.36
   6  -8  37    0.79    6.32
   7 -29  38  411.18   15.45
   7 -24  40    8.48    5.19
   7 -23  40   -0.64    4.80
   7 -14  40   14.44    7.53
   7 -13  40   63.08    9.66
   7  -9  38   23.36    8.12
   7  -7  37  121.65   13.23
   8 -27  39    4.73    4.55
   8 -24  40   -2.08    4.65
   8 -11  39    3.30    6.87
   8  -9  38   60.46   10.04
   8  -7  37  176.20   15.40
   8  -6  36  112.81   12.78
   9 -27  39   20.30    5.30
   9 -24  40   48.45    7.49
   9 -23  40   39.83    7.08
   9 -14  40   79.65   10.67
   9 -13  40    2.12    4.29
   9 -11  39    6.75    6.40
   9  -9  38    9.51    7.32
   9  -7  37    7.85    6.37
   9  -6  36  441.54   22.48
  10 -26  39    2.13    4.30
  10 -22  40   94.21    9.46
  10 -15  40    4.03    6.23
  10 -14  40    6.49    6.00
  10 -12  39   17.97    6.82
  10 -11  39    0.45    5.43
  10  -9  38  185.48   14.78
  10  -6  36    0.50    6.56
  11 -25  39   13.96    5.13
  11 -22  40   34.36    6.47
  11 -19  40   81.31    9.20
  11 -18  40  315.07   16.47
  11 -17  40  135.64   11.67
  11 -16  40   82.60   10.01
  11 -13  39    5.07    5.85
  11 -12  39    8.56    5.99
  11 -10  38   60.84    9.42
  11  -8  37   27.28    7.92
  12 -24  39   11.47    4.60
  12 -15  39   13.86    6.31
  12 -14  39   51.15    8.64
  12 -11  38   25.93    7.59
  13 -21  39   41.35    6.31
  13 -20  39   17.33    5.43
  13 -19  39    7.52    5.27
  13 -18  39    3.66    5.35
  13 -17  39    6.22    5.19
  13 -13  38   33.55    7.63
  14 -21  38    3.84    4.49
  14 -20  38   21.01    5.63
  14 -19  38   47.56    7.01
  14 -17  38   49.73    7.63
  14 -16  38  333.28   16.03
  15 -19  37    8.09    4.59
  15 -18  37    4.60    4.94
  15 -17  37   -1.58    4.75
   0 -22  35   -0.07    6.09
   0 -21  35   -0.41    5.67
   0 -20  35    1.04    5.81
   0 -19  35   -1.02    5.98
   0 -18  35   -0.70    6.13
   0 -17  35    2.38    6.41
   0 -16  35   -1.70    6.02
   0 -15  35    1.49    4.45
   1 -26  35   48.26    8.33
   1 -23  36   65.47    9.63
   1 -22  36    6.07    6.49
   1 -16  36   19.62    7.53
   1 -15  36   59.76   10.16
   1 -14  36   62.35    9.33
   2 -28  35    4.23    5.29
   2 -26  36    9.33    5.82
   2 -24  37   24.71    6.18
   2 -23  37  316.35   17.37
   2 -15  37  119.63   13.29
   2 -14  37  258.66   17.97
   3 -30  35    1.84    4.02
   3 -28  36    1.84    4.90
   3 -26  37   89.97    9.72
   3 -23  38   10.16    5.73
   3 -22  38   60.75    9.25
   3 -21  38    2.86    5.33
   3 -17  38   64.87   10.10
   3 -16  38    6.56    7.48
   3 -15  38  170.77   15.36
   3 -12  37   53.90   10.44
   4 -32  34    9.11    4.40
   4 -31  35    7.73    4.11
   4 -29  36    5.31    4.47
   4 -25  38    6.76    5.03
   4 -22  39  100.03   10.26
   4 -20  39   77.90   10.77
   4 -19  39  154.58   13.70
   4 -18  39   19.41    8.02
   4 -17  39  237.56   17.32
   4 -16  39   19.24    6.53
   4 -13  38   46.41   10.16
   4 -12  38   11.23    6.04
   4 -10  37   19.24    8.46
   5 -30  36    9.75    4.46
   5 -27  38   20.29    5.53
   5 -26  38    8.12    4.89
   5 -24  39  150.54   11.93
   5 -15  39   10.77    7.98
   5 -14  39    6.51    7.34
   5 -12  38  170.61   15.92
   5 -11  38  232.73   17.93
   5  -9  37    4.30    6.95
   6 -31  36   33.38    5.58
   6 -29  37   22.80    5.24
   6 -27  38    1.94    4.42
   6 -24  39   36.00    7.35
   6 -21  40    3.52    5.59
   6 -20  40    3.43    5.90
   6 -19  40   33.12    8.13
   6 -18  40    4.37    6.12
   6 -17  40  204.47   15.82
   6 -13  39   80.19   11.82
   6 -11  38    9.84    7.78
   6 -10  38   85.64   11.24
   7 -30  37   12.09    4.41
   7 -28  38   21.49    5.33
   7 -26  39   92.63    8.93
   7 -25  39  121.70   10.53
   7 -22  40    2.42    5.22
   7 -21  40    4.26    5.72
   7 -20  40    2.26    5.81
   7 -19  40    2.00    5.95
   7 -18  40    5.28    6.34
   7 -17  40   49.12    9.26
   7 -16  40   26.67    8.60
   7 -15  40  115.70   11.82
   7 -13  39  136.89   13.61
   7 -10  38    2.72    6.63
   7  -8  37   19.33    7.84
   7  -7  36  125.14   14.02
   8 -28  38  270.24   13.16
   8 -26  39   50.87    7.02
   8 -23  40   11.60    5.74
   8 -22  40   11.05    5.84
   8 -21  40    3.31    5.56
   8 -20  40   79.16    9.89
   8 -19  40   20.05    7.25
   8 -18  40   32.29    7.74
   8 -17  40   44.90    8.93
   8 -16  40   99.41   11.54
   8 -15  40   95.87   11.57
   8 -12  39   87.42   11.67
   8 -10  38   20.35    7.60
   8  -8  37   20.69    8.23
   9 -28  38    5.99    4.33
   9 -26  39   86.37    8.43
   9 -25  39    2.34    4.82
   9 -22  40   75.00    8.98
   9 -20  40   17.68    6.83
   9 -19  40  260.59   15.89
   9 -18  40    2.65    6.11
   9 -17  40   50.04    8.89
   9 -12  39   18.29    7.54
   9 -10  38  266.63   17.52
   9  -8  37  105.19   12.20
   9  -5  35   43.21    8.16
  10 -25  39   86.93    8.55
  10 -21  40   65.37    8.44
  10 -20  40   51.47    8.28
  10 -19  40  133.56   11.67
  10 -17  40   90.85   10.49
  10 -16  40    9.52    5.47
  10 -13  39    2.05    5.62
  10 -10  38   30.15    7.80
  10  -8  37   93.78   10.57
  10  -7  36   20.29    7.59
  11 -24  39    4.77    4.51
  11 -23  39    8.99    5.10
  11 -15  39  190.61   13.93
  11 -14  39   11.56    6.41
  11 -11  38    5.84    6.35
  11  -9  37   76.24   10.32
  12 -25  38   12.33    4.73
  12 -21  39   13.86    5.39
  12 -20  39    9.97    5.12
  12 -19  39    2.28    4.85
  12 -18  39    1.67    5.11
  12 -17  39    8.90    5.71
  12 -16  39   37.10    7.63
  12 -13  38    9.62    5.99
  12 -12  38    7.45    5.85
  12 -10  37   93.31   10.94
  13 -23  38    4.08    4.28
  13 -15  38  184.19   13.24
  13 -14  38   53.09    8.28
  13 -12  37   16.28    6.51
  14 -15  37   -1.18    5.75
  14 -14  37    5.37    5.84
  -1 -21  33   32.95    7.96
  -1 -20  33   22.38    7.54
  -1 -19  33    3.33    5.85
  -1 -18  33   16.07    6.78
   0 -24  34    2.22    5.73
   0 -23  34   77.54   10.18
   1 -25  35  223.69   14.68
   1 -24  35   98.07   10.68
   1 -21  36   75.92    9.52
   1 -20  36   95.79   10.95
   1 -19  36   29.23    7.88
   1 -18  36  157.85   13.60
   1 -17  36  344.70   19.16
   2 -27  35   11.65    5.79
   2 -25  36    4.34    5.81
   2 -24  36    6.40    5.73
   2 -21  37   94.75   10.82
   2 -20  37   76.13   10.09
   2 -19  37   21.58    7.50
   2 -18  37  162.66   14.04
   2 -17  37    6.97    6.77
   2 -14  36    3.31    6.58
   2 -13  36   30.56    8.77
   3 -29  35   12.36    5.31
   3 -27  36    4.46    5.34
   3 -25  37    2.09    4.88
   3 -24  37    5.91    5.13
   3 -20  38    4.44    5.04
   3 -14  37  218.97   17.28
   3 -13  37   19.99    6.78
   4 -30  35    1.82    4.35
   4 -28  36   -1.09    4.24
   4 -26  37    0.69    4.67
   4 -24  38    1.17    4.83
   4 -23  38   12.83    6.03
   4 -22  38   33.27    7.72
   4 -16  38    1.26    6.26
   4 -15  38   47.43   10.04
   4 -14  38   10.91    7.27
   4 -12  37    1.84    7.14
   4 -11  37   47.30    9.08
   5 -31  35   26.24    5.52
   5 -28  37    5.69    4.28
   5 -25  38    7.61    5.17
   5 -22  39   13.11    5.56
   5 -21  39  376.15   19.49
   5 -20  39   67.05   10.23
   5 -19  39  132.78   12.93
   5 -18  39  185.90   15.33
   5 -17  39   21.56    8.10
   5 -16  39  173.51   14.50
   5 -13  38    1.73    7.10
   5 -10  37  163.41   15.68
   6 -30  36   40.10    6.09
   6 -28  37   32.73    6.18
   6 -23  39   58.91    8.65
   6 -22  39  146.66   12.40
   6 -16  39   18.45    8.02
   6 -14  39   62.77    9.73
   6 -12  38  111.81   13.24
   6 -10  37   20.98    8.14
   7 -29  37    4.16    4.49
   7 -24  39   60.50    8.35
   7 -23  39   -0.49    4.98
   7 -15  39    1.46    5.99
   7 -14  39  161.20   14.91
   7  -9  37   12.55    7.37
   8 -27  38    4.03    4.40
   8 -25  39    0.81    4.77
   8 -24  39   15.37    5.79
   8 -11  38   29.18    8.32
   8  -9  37  102.16   12.25
   8  -7  36  531.52   24.84
   9 -29  37   28.37    5.55
   9 -14  39   15.68    7.11
   9 -13  39   14.11    5.51
   9 -11  38    3.04    6.01
   9  -9  37   81.00   11.27
   9  -7  36    6.17    5.28
   9  -6  35   58.16   10.55
  10 -27  38   28.38    5.78
  10 -24  39   24.71    6.43
  10 -23  39    9.90    5.54
  10 -15  39   24.75    7.76
  10 -14  39  115.73   11.63
  10 -12  38    5.64    5.56
  10 -11  38   26.29    7.38
  10  -9  37   30.39    7.83
  10  -8  36   37.98    8.38
  10  -6  35   -0.55    6.09
  11 -26  38   21.32    5.52
  11 -22  39   21.44    5.93
  11 -19  39    7.28    5.65
  11 -18  39   12.19    6.26
  11 -17  39  129.43   11.81
  11 -16  39   67.87    9.57
  11 -13  38   14.08    6.64
  11 -12  38    2.55    5.70
  11 -10  37   60.19    9.48
  12 -15  38    5.66    5.98
  12 -14  38   67.27    9.60
  12 -11  37  150.94   13.02
  13 -22  38   25.29    5.55
  13 -21  38    9.81    4.83
  13 -20  38   84.13    8.66
  13 -19  38    2.04    4.83
  13 -18  38   46.50    7.71
  13 -16  38   16.60    6.27
  13 -13  37    9.29    6.37
  14 -22  37   27.06    5.67
  14 -21  37   -0.16    4.03
  14 -20  37    1.16    4.42
  14 -19  37   13.14    6.18
  14 -18  37    1.20    4.99
  14 -17  37    7.48    5.74
  14 -16  37   28.10    6.97
  15 -21  36   12.99    4.70
  15 -18  36  527.46   19.48
  15 -17  36    8.13    5.59
   0 -22  34    8.48    4.97
   0 -21  34   70.39    9.87
   0 -20  34   56.05    9.30
   0 -19  34  125.47   12.36
   0 -17  34  341.61   19.28
   1 -26  34   34.34    7.81
   1 -25  34   11.12    6.34
   1 -23  35  120.72   11.66
   1 -22  35   38.46    8.14
   1 -21  35    7.88    6.39
   1 -20  35  117.51   11.89
   1 -18  35   27.81    7.61
   1 -17  35   46.14    8.81
   1 -16  35  365.65   20.16
   1 -15  35  185.26   15.08
   2 -28  34   37.75    7.34
   2 -26  35   42.93    8.01
   2 -23  36    4.86    6.31
   2 -22  36   13.67    6.56
   2 -21  36   12.09    6.19
   2 -17  36   21.26    7.34
   3 -30  34   24.20    5.79
   3 -28  35   24.64    6.33
   3 -26  36    2.21    5.41
   3 -25  36    1.91    4.97
   3 -23  37   20.55    6.55
   3 -22  37   55.40    8.84
   3 -21  37   71.55   10.11
   3 -20  37   80.31   10.30
   3 -17  37   17.96    7.66
   3 -16  37   25.98    8.38
   3 -15  37    8.42    5.57
   3 -13  36   24.77    8.70
   4 -32  33   16.51    5.11
   4 -31  34   42.23    6.42
   4 -29  35   -2.09    4.13
   4 -27  36    3.80    4.74
   4 -25  37   51.95    8.06
   4 -19  38    4.84    6.87
   4 -18  38    0.72    6.28
   4 -17  38   12.86    7.57
   4 -14  37   20.54    7.95
   4 -13  37  144.77   14.79
   5 -33  33    7.15    3.51
   5 -30  35    1.90    4.01
   5 -29  36    9.92    4.64
   5 -27  37    9.81    4.90
   5 -26  37    3.54    4.70
   5 -24  38    1.70    5.16
   5 -22  38    1.87    5.81
   5 -16  38    1.12    6.57
   5 -15  38  195.18   16.43
   5 -14  38   56.67    9.49
   5 -12  37   17.03    8.32
   5 -11  37   17.89    6.72
   5 -10  36   54.34   10.55
   6 -32  34    3.12    4.28
   6 -31  35   -0.04    3.85
   6 -29  36   42.91    6.50
   6 -27  37    6.76    4.74
   6 -24  38    7.47    5.61
   6 -21  39    3.26    4.96
   6 -20  39  265.65   16.72
   6 -19  39    7.38    6.80
   6 -18  39   61.38    9.80
   6 -17  39   36.77    8.11
   6 -14  38  147.78   14.55
   6 -13  38   62.27   10.87
   6 -11  37   71.67   11.51
   7 -30  36  166.94   10.39
   7 -28  37    5.20    4.54
   7 -26  38    2.68    4.67
   7 -25  38   14.52    5.94
   7 -22  39    3.05    5.45
   7 -21  39   79.56    9.97
   7 -20  39    8.10    6.35
   7 -19  39   42.17    8.40
   7 -18  39   52.00    9.64
   7 -17  39    2.64    6.38
   7 -16  39    4.37    6.83
   7 -13  38   57.47   10.61
   7 -10  37    2.06    7.20
   7  -8  36  270.51   18.05
   8 -30  36  273.96   12.88
   8 -28  37    5.43    4.68
   8 -26  38   11.65    5.20
   8 -23  39    1.46    5.04
   8 -22  39   18.89    6.87
   8 -21  39    2.13    5.61
   8 -20  39    9.96    6.28
   8 -19  39   47.19    8.76
   8 -18  39   27.97    7.74
   8 -17  39   37.86    8.49
   8 -16  39   70.49   10.55
   8 -15  39    3.05    4.68
   8 -12  38   25.48    8.18
   8 -10  37    8.92    6.92
   8  -8  36    8.24    7.66
   9 -28  37    6.70    4.52
   9 -26  38   65.22    7.96
   9 -23  39   30.25    6.20
   9 -22  39   11.85    6.12
   9 -21  39   51.13    8.47
   9 -20  39    5.69    5.99
   9 -19  39   34.92    7.94
   9 -18  39    4.47    6.09
   9 -17  39  327.15   18.48
   9 -13  38   49.01    8.93
   9 -12  38    1.80    5.97
   9 -10  37  146.09   13.71
   9  -8  36   20.09    7.67
   9  -7  35  105.38   12.53
  10 -22  39   66.61    8.13
  10 -21  39   11.01    5.87
  10 -20  39   10.53    6.06
  10 -19  39    2.85    6.12
  10 -13  38   48.53    8.76
  10 -10  37   32.26    8.02
  10  -7  35    2.92    6.41
  11 -27  37  113.77    9.10
  11 -15  38    5.98    5.89
  11 -14  38    2.15    5.43
  11 -11  37    7.12    6.78
  11  -9  36    5.39    6.74
  12 -26  37   13.65    4.84
  12 -20  38   16.02    5.94
  12 -19  38  187.48   12.91
  12 -18  38    2.98    5.03
  12 -17  38   89.25    9.97
  12 -16  38   54.18    8.62
  12 -13  37   40.04    8.08
  12 -12  37    9.33    6.14
  12 -10  36  117.18   12.03
  13 -23  37   -1.42    3.93
  13 -15  37   11.20    6.51
  13 -14  37    1.07    5.43
  13 -12  36   16.12    6.51
  14 -14  36   76.69    9.64
  15 -19  36   13.75    5.28
  -1 -20  32   -1.38    5.79
   0 -23  33   -0.10    5.40
   0 -22  33    0.84    6.06
   1 -24  34   -0.84    5.45
   1 -23  34   36.91    7.98
   1 -19  35   12.53    5.47
   2 -27  34    8.36    5.90
   2 -25  35  131.34   11.63
   2 -24  35  234.82   15.33
   2 -20  36    2.27    4.11
   2 -19  36    9.66    5.98
   2 -18  36   21.64    6.59
   3 -30  33   -1.33    4.95
   3 -29  34   59.89    8.07
   3 -27  35   12.32    5.99
   3 -24  36    1.95    4.90
   3 -15  36   20.44    8.15
   3 -14  36  149.60   14.63
   4 -30  34   69.48    8.09
   4 -28  35    0.01    4.45
   4 -26  36   52.35    8.03
   4 -24  37   16.87    5.39
   4 -23  37   11.77    5.99
   4 -22  37   40.90    8.16
   4 -17  37   11.31    7.27
   4 -16  37   78.36   11.36
   4 -15  37   48.13   10.37
   4 -12  36    7.75    7.79
   5 -31  34   17.74    5.19
   5 -28  36   14.18    5.06
   5 -25  37  145.19   11.74
   5 -21  38   19.37    7.21
   5 -20  38   14.46    7.40
   5 -19  38   32.52    8.33
   5 -18  38   12.92    7.37
   5 -17  38  300.75   19.10
   5 -14  37   10.90    7.31
   5 -13  37   27.05    9.29
   5 -11  36   28.50    9.24
   6 -30  35    0.21    3.78
   6 -26  37  266.45   14.85
   6 -23  38   21.36    6.83
   6 -22  38   -0.67    5.31
   6 -21  38    4.59    6.01
   6 -17  38    3.92    6.41
   6 -16  38  303.13   19.47
   6 -15  38   10.98    7.60
   6 -12  37   80.75   12.18
   6 -10  36   55.64   10.59
   7 -32  34    6.77    4.07
   7 -31  35    0.92    2.85
   7 -31  35    0.47    2.08
   7 -29  36  332.91   14.81
   7 -24  38   33.25    7.20
   7 -23  38    7.55    5.76
   7 -15  38    9.44    7.48
   7 -14  38    6.83    7.17
   7  -9  36   22.38    7.87
   8 -31  35   30.59    5.42
   8 -27  37    9.16    4.89
   8 -25  38   26.06    6.43
   8 -24  38    8.00    5.54
   8 -15  38    8.80    6.92
   8 -11  37   19.18    7.69
   8  -9  36    4.80    7.23
   9 -29  36  103.22    8.58
   9 -27  37   15.84    5.25
   9 -25  38   52.67    7.78
   9 -24  38   85.74    9.39
   9 -14  38   42.36    9.14
   9 -11  37  112.38   12.47
   9  -9  36  108.26   12.59
  10 -29  36   36.01    5.90
  10 -27  37    5.27    4.74
  10 -23  38  193.53   13.06
  10 -16  38   28.32    7.81
  10 -15  38    4.01    5.97
  10 -14  38    7.17    6.27
  10 -12  37   22.76    7.50
  10 -11  37  117.27   11.54
  10 -10  36    4.75    6.13
  10  -8  35    9.31    7.26
  11 -28  36   11.04    4.77
  11 -26  37    2.14    4.65
  11 -22  38   28.69    6.62
  11 -21  38   48.28    7.89
  11 -19  38   55.90    8.66
  11 -18  38  236.26   15.02
  11 -17  38   43.49    8.46
  11 -16  38  123.55   11.89
  11 -13  37   11.77    6.53
  11 -12  37  105.81   11.51
  11 -10  36   41.75    8.63
  11  -8  35    7.01    4.83
  12 -27  36    3.63    4.25
  12 -24  37    1.37    4.31
  12 -14  37    2.46    5.95
  12 -11  36    8.04    6.76
  13 -22  37    5.32    4.56
  13 -21  37    4.94    4.53
  13 -20  37    1.94    4.39
  13 -19  37    3.77    4.93
  13 -18  37   18.08    6.47
  13 -17  37    4.56    6.00
  13 -16  37   31.63    7.41
  13 -13  36    2.69    5.90
  14 -23  36   26.94    5.49
  14 -22  36   21.65    5.64
  14 -21  36   10.51    5.68
  14 -17  36  424.01   18.62
  14 -16  36  159.75   12.27
  14 -15  36  178.51   12.84
  15 -22  35   81.80    8.20
  16 -20  34   23.37    5.48
   0 -21  33    0.27    4.11
   0 -20  33   -1.83    4.84
   0 -19  33    2.28    5.58
   0 -18  33   -1.73    5.48
   1 -26  33   88.77   10.31
   1 -22  34   47.46    8.92
   1 -21  34    3.64    6.08
   1 -20  34    0.15    5.87
   1 -19  34   54.14    9.48
   1 -18  34  146.38   13.36
   1 -17  34   37.23    8.62
   2 -28  33   35.91    7.48
   2 -26  34   27.89    7.33
   2 -25  34   11.20    6.25
   2 -23  35   19.15    6.49
   2 -21  35   57.25    9.01
   2 -20  35    0.98    5.58
   2 -19  35    9.54    6.04
   2 -18  35   48.83    9.09
   2 -17  35  111.41   12.22
   3 -28  34    6.22    5.36
   3 -26  35    6.78    5.50
   3 -25  35   -0.42    4.87
   3 -23  36   35.99    6.65
   3 -22  36    0.61    5.72
   3 -21  36   91.86   10.83
   3 -20  36    1.32    6.18
   3 -19  36    6.59    6.38
   3 -17  36   34.71    9.14
   3 -16  36  151.91   14.16
   4 -32  32   96.25    8.88
   4 -31  33   16.32    5.36
   4 -29  34   61.65    7.94
   4 -27  35    7.74    5.17
   4 -25  36    3.20    5.32
   4 -24  36   13.19    5.93
   4 -19  37   77.32   10.51
   4 -18  37   39.71    8.14
   4 -14  36  107.52   13.52
   4 -13  36  193.71   15.96
   5 -33  32    2.50    3.79
   5 -32  33  152.38   10.14
   5 -30  34   51.85    7.09
   5 -29  35    1.34    4.18
   5 -27  36   52.52    7.51
   5 -26  36    6.35    5.06
   5 -24  37   24.01    6.92
   5 -22  37   21.28    7.24
   5 -16  37    1.84    6.88
   5 -15  37  122.21   13.88
   5 -12  36  163.03   15.71
   6 -31  34   12.09    4.99
   6 -29  35    6.32    4.41
   6 -27  36   29.55    6.38
   6 -24  37  199.70   13.90
   6 -20  38   24.63    6.39
   6 -19  38    2.91    5.26
   6 -18  38  262.33   17.13
   6 -14  37  240.25   18.08
   6 -13  37   50.82    9.07
   6 -11  36   34.17    9.18
   7 -30  35   28.69    5.75
   7 -28  36   95.38    9.25
   7 -26  37   27.99    6.56
   7 -22  38   30.54    7.41
   7 -21  38   22.96    7.14
   7 -20  38    1.72    5.44
   7 -19  38   17.54    7.22
   7 -18  38    5.29    6.43
   7 -17  38   -0.26    6.08
   7 -16  38    6.15    5.14
   7 -13  37  120.23   13.36
   7 -10  36    1.67    4.67
   8 -30  35    2.99    4.16
   8 -28  36  103.92    9.21
   8 -26  37   78.88    8.71
   8 -23  38   40.71    7.73
   8 -22  38   25.97    7.15
   8 -21  38   82.20    9.95
   8 -20  38   30.19    7.74
   8 -19  38  106.52   11.59
   8 -18  38    8.21    6.90
   8 -17  38   10.78    6.72
   8 -16  38   98.77   11.97
   8 -12  37   20.81    7.89
   8 -10  36   -1.00    6.73
   8  -8  35  430.01   22.15
   9 -30  35    3.52    4.05
   9 -28  36  102.94    9.03
   9 -26  37    8.73    5.45
   9 -23  38   94.42   10.02
   9 -22  38  167.34   12.86
   9 -20  38  257.18   15.99
   9 -19  38   57.71    9.16
   9 -18  38  135.12   12.77
   9 -17  38   12.92    6.82
   9 -12  37   54.64    8.59
   9 -10  36  169.87   14.93
   9  -8  35  163.60   13.84
  10 -28  36   29.72    6.03
  10 -26  37   15.28    5.46
  10 -25  37    2.76    5.00
  10 -22  38  161.03   12.37
  10 -20  38   94.91   10.37
  10 -19  38   16.31    6.67
  10 -13  37    9.15    6.61
  10 -11  36   49.92    9.14
  10  -9  35   68.32   10.25
  10  -7  34  212.66   16.02
  11 -29  35   24.58    5.26
  11 -25  37    1.67    4.71
  11 -24  37    9.29    5.48
  11 -15  37    4.79    5.66
  11 -14  37    1.23    5.66
  11 -11  36   17.31    7.15
  11  -9  35   19.96    7.26
  11  -8  34   13.77    6.86
  12 -26  36   30.01    6.04
  12 -21  37    6.76    5.14
  12 -20  37    8.32    5.38
  12 -19  37   16.31    6.10
  12 -18  37    1.13    5.01
  12 -17  37    4.37    5.67
  12 -16  37    1.79    5.54
  12 -15  37    5.30    4.83
  12 -13  36    5.58    5.99
  12 -12  36   79.85    9.97
  12 -10  35  142.98   12.98
  13 -15  36  290.17   16.56
  13 -14  36   23.32    7.22
  13 -12  35   38.17    7.96
  14 -24  35   10.46    5.07
  14 -20  36    1.99    4.93
  14 -18  36   85.05    9.37
  14 -14  35    7.64    6.11
  15 -21  35   -0.34    4.27
  15 -20  35   20.51    6.10
  15 -19  35   15.15    5.94
  15 -18  35   22.05    6.39
   0 -23  32    2.80    5.66
   0 -22  32  240.68   15.89
   0 -21  32   -1.14    5.49
   0 -20  32    1.96    5.45
   0 -19  32    8.52    6.21
   1 -26  32   12.49    6.58
   1 -24  33   20.44    6.98
   1 -23  33   68.20    9.68
   2 -27  33   54.00    8.56
   2 -24  34   42.48    8.27
   2 -23  34    9.21    5.88
   3 -30  32    2.66    4.62
   3 -29  33    2.41    4.94
   3 -27  34   46.17    8.03
   3 -24  35   10.82    6.13
   3 -23  35   42.47    8.24
   3 -16  35   10.28    6.73
   3 -15  35  201.47   16.31
   3 -14  35    3.93    5.27
   4 -30  33   29.05    6.51
   4 -28  34   49.25    7.66
   4 -26  35   60.02    8.52
   4 -23  36   25.15    7.29
   4 -22  36   83.78   10.54
   4 -18  36    1.41    5.74
   4 -17  36   11.93    7.66
   4 -16  36  176.74   15.52
   4 -15  36  141.34   13.67
   4 -13  35    3.24    7.02
   5 -31  33   16.93    5.35
   5 -28  35    0.41    4.28
   5 -25  36   98.87   10.26
   5 -21  37  229.24   15.32
   5 -20  37   19.94    7.15
   5 -19  37  159.94   13.96
   5 -18  37   33.72    8.70
   5 -17  37  130.67   12.96
   5 -14  36    8.11    7.64
   5 -13  36   24.87    7.37
   6 -34  31    1.90    3.55
   6 -33  32   54.47    6.66
   6 -32  33   44.54    6.26
   6 -30  34    1.30    3.78
   6 -26  36   31.06    6.95
   6 -23  37   17.20    6.62
   6 -22  37   61.59    9.51
   6 -21  37   29.46    7.84
   6 -18  37  117.69   12.60
   6 -17  37    6.97    7.41
   6 -16  37  220.59   17.05
   6 -15  37    4.74    5.31
   6 -13  36   15.64    7.63
   6 -12  36   35.41    9.05
   7 -32  33    4.17    3.83
   7 -31  34    1.43    3.68
   7 -29  35    6.17    4.82
   7 -24  37    8.59    6.04
   7 -23  37   49.05    8.41
   7 -16  37   12.20    6.96
   7 -15  37  263.88   18.13
   7 -14  37   59.48   10.43
   7 -10  35  164.65   14.93
   8 -31  34  150.47    9.77
   8 -27  36   49.75    7.31
   8 -25  37   24.76    6.55
   8 -24  37   69.10    9.02
   8 -15  37   48.24    9.43
   8 -11  36   57.29    9.80
   8  -9  35  325.73   19.96
   9 -29  35    2.07    4.23
   9 -27  36    3.81    4.56
   9 -25  37    3.72    5.02
   9 -24  37    8.25    5.57
   9 -14  37   40.95    9.11
   9 -12  36   28.97    7.89
   9 -11  36   42.51    8.72
   9  -8  34  280.76   18.61
  10 -27  36   92.34    8.91
  10 -24  37   17.29    6.10
  10 -23  37   13.78    6.29
  10 -16  37   10.21    6.53
  10 -15  37  195.67   14.78
  10 -14  37   41.27    7.76
  10 -12  36  101.63   11.62
  10 -10  35  157.11   14.05
  10  -8  34   14.02    7.20
  11 -28  35  125.45    9.62
  11 -23  37    1.61    5.23
  11 -22  37   26.39    6.78
  11 -21  37    2.58    5.45
  11 -19  37    1.95    5.68
  11 -18  37    1.71    5.50
  11 -17  37    5.74    6.26
  11 -16  37   55.76    9.10
  11 -13  36    5.32    6.56
  11 -12  36   23.30    6.31
  11 -10  35    3.84    6.21
  12 -27  35   72.40    7.77
  12 -24  36   12.62    5.40
  12 -14  36   50.97    8.76
  12 -11  35   -0.56    5.84
  13 -23  36   75.94    8.33
  13 -22  36    2.98    4.54
  13 -21  36   87.52    9.07
  13 -20  36   19.15    5.84
  13 -19  36    2.19    4.70
  13 -18  36  121.38   11.19
  13 -17  36  205.82   14.02
  13 -16  36  158.40   12.71
  13 -13  35    1.37    5.95
  14 -23  35    6.73    4.66
  14 -22  35   34.19    6.35
  14 -17  35    3.41    5.95
  14 -16  35   21.49    6.92
  14 -15  35    1.81    5.63
  15 -23  34    9.49    5.01
  16 -21  33    4.75    5.01
   0 -23  31    0.34    5.54
   1 -25  32    2.58    5.66
   1 -22  33    4.71    4.39
   1 -21  33   29.82    7.80
   1 -20  33   21.71    7.30
   1 -19  33    1.17    5.96
   1 -18  33   21.06    7.75
   2 -28  32    4.99    5.71
   2 -26  33   74.43    9.25
   2 -25  33   42.45    8.48
   2 -22  34   60.13    9.33
   2 -21  34    9.15    6.24
   2 -20  34    4.38    5.80
   2 -19  34   21.32    7.11
   2 -18  34    7.19    6.17
   2 -17  34   26.54    8.01
   2 -16  34   41.11    7.87
   3 -28  33    7.29    5.45
   3 -26  34   16.19    5.96
   3 -25  34    5.82    5.77
   3 -22  35    3.13    5.66
   3 -21  35   85.07   10.74
   3 -20  35    5.42    6.43
   3 -19  35   35.18    8.39
   3 -17  35  158.94   14.35
   4 -32  31    3.82    4.61
   4 -31  32   24.09    5.95
   4 -29  33    7.85    5.43
   4 -27  34  107.04   10.39
   4 -25  35    2.59    5.12
   4 -24  35   11.95    5.96
   4 -19  36    3.89    4.70
   4 -15  35   75.95   11.26
   4 -14  35  227.05   17.75
   5 -34  30   -1.13    3.46
   5 -33  31   63.04    7.20
   5 -32  32   29.15    5.75
   5 -30  33   26.41    5.98
   5 -29  34   26.47    5.98
   5 -27  35   17.45    5.14
   5 -26  35   39.57    7.57
   5 -24  36    2.77    4.43
   5 -21  36   31.30    8.11
   5 -17  36   18.12    7.91
   5 -16  36   68.02   11.05
   5 -13  35  122.77   13.81
   6 -31  33   22.42    5.48
   6 -28  35   11.05    4.33
   6 -27  35   40.60    7.13
   6 -24  36   -0.82    5.44
   6 -19  37    5.95    5.07
   6 -15  36  102.95   12.48
   6 -14  36   17.83    8.56
   7 -34  31   30.14    5.22
   7 -33  32    8.07    4.03
   7 -30  34  206.39   11.99
   7 -28  35   12.56    5.64
   7 -26  36   27.01    6.66
   7 -25  36   43.60    7.91
   7 -22  37   11.49    5.96
   7 -21  37   93.24   10.85
   7 -20  37   18.19    7.23
   7 -19  37   80.04   10.74
   7 -18  37    4.59    6.79
   7 -17  37   35.64    8.74
   7 -13  36  247.57   17.88
   8 -33  32  104.99    8.14
   8 -32  33   13.53    4.26
   8 -30  34    2.47    4.35
   8 -28  35    7.12    4.86
   8 -26  36   29.88    6.63
   8 -23  37    5.00    5.65
   8 -22  37    8.65    6.03
   8 -21  37    7.14    6.09
   8 -20  37   76.02   10.44
   8 -19  37    1.08    6.36
   8 -18  37   11.74    6.85
   8 -17  37   56.75    9.66
   8 -16  37    4.26    6.38
   8 -12  36  204.51   15.46
   8 -10  35  699.77   28.28
   9 -30  34  132.04    9.74
   9 -28  35    4.02    4.68
   9 -26  36   47.80    7.41
   9 -23  37   17.09    6.49
   9 -22  37    4.14    5.86
   9 -21  37   63.70    9.22
   9 -20  37    5.93    6.19
   9 -19  37   44.48    8.86
   9 -18  37   66.38    9.82
   9 -17  37   -0.10    5.94
   9 -13  36  266.03   17.77
   9 -10  35  179.68   15.13
   9  -9  34  107.59   12.42
  10 -30  34    7.24    4.18
  10 -28  35   24.86    5.90
  10 -26  36    4.12    5.19
  10 -25  36  218.27   13.51
  10 -22  37   25.51    7.13
  10 -21  37   49.95    8.48
  10 -20  37   24.75    7.16
  10 -19  37   -0.10    5.53
  10 -14  36    0.96    5.37
  10 -13  36   19.63    7.09
  10 -11  35   98.05   11.77
  10  -9  34    0.89    6.21
  11 -29  34   -0.42    3.88
  11 -27  35    6.70    4.96
  11 -25  36    9.01    5.43
  11 -24  36  296.27   15.48
  11 -15  36   15.57    6.19
  11 -14  36    1.88    5.73
  11 -11  35   14.93    6.60
  11  -9  34    1.06    6.02
  11  -8  33    4.05    6.47
  12 -26  35   25.83    6.00
  12 -21  36    2.72    5.02
  12 -18  36   23.90    6.74
  12 -17  36   87.15   10.25
  12 -16  36   56.37    8.88
  12 -15  36   30.76    6.88
  12 -13  35    0.43    5.28
  12 -12  35    9.03    5.99
  13 -27  34    1.77    4.37
  13 -15  35   16.30    7.05
  13 -14  35   20.06    7.16
  13 -12  34   37.22    8.02
  14 -21  35   25.13    6.04
  14 -20  35    1.49    5.23
  14 -19  35    2.99    5.96
  14 -18  35    0.08    5.31
  14 -14  34    8.66    6.42
  15 -22  34   26.52    6.04
  15 -21  34   51.73    7.62
  15 -17  34  135.10   11.30
  16 -19  33    0.58    4.52
   0 -22  31   -0.51    5.36
   0 -21  31    0.58    5.40
   0 -20  31    1.20    5.38
   1 -24  32    1.25    5.67
   1 -23  32   94.00   10.73
   1 -22  32   10.99    6.34
   2 -27  32    8.58    5.76
   2 -26  32    3.09    5.20
   2 -24  33  336.25   18.18
   2 -23  33   23.25    7.25
   3 -30  31    3.87    4.76
   3 -29  32   50.98    7.72
   3 -27  33   14.38    5.98
   3 -26  33    1.62    4.88
   3 -24  34   -0.55    4.87
   3 -23  34    2.76    5.68
   3 -22  34   92.39   10.71
   3 -16  34    9.80    7.05
   4 -30  32  352.74   16.44
   4 -28  33    1.43    5.32
   4 -26  34    6.30    5.33
   4 -23  35    3.30    5.14
   4 -22  35   82.21   10.37
   4 -19  35    6.33    6.46
   4 -18  35  132.74   13.38
   4 -17  35   -0.16    6.43
   4 -16  35  289.52   19.22
   5 -31  32  102.89    9.26
   5 -28  34  108.80    9.88
   5 -27  34    7.76    5.22
   5 -25  35  100.97   10.46
   5 -24  35    7.15    5.38
   5 -20  36    6.62    5.38
   5 -19  36   26.27    7.14
   5 -18  36  104.57   11.39
   5 -15  35  221.29   17.24
   5 -14  35  238.40   18.14
   6 -35  29    9.68    4.02
   6 -33  31   74.06    7.56
   6 -32  32    0.89    3.91
   6 -30  33   10.56    4.65
   6 -28  34    1.97    4.54
   6 -26  35   40.82    7.50
   6 -23  36   29.32    7.40
   6 -22  36    7.21    6.09
   6 -21  36   44.13    9.01
   6 -20  36   21.25    7.58
   6 -19  36   77.23   10.74
   6 -18  36   35.41    9.09
   6 -17  36  126.22   13.28
   6 -16  36   22.85    8.29
   6 -13  35  637.42   28.00
   6 -12  35   22.44    7.08
   7 -32  32   37.81    5.97
   7 -31  33    2.24    3.89
   7 -29  34    8.28    5.07
   7 -24  36   29.61    6.93
   7 -23  36   22.41    6.71
   7 -16  36   17.02    7.67
   7 -15  36  173.97   15.42
   7 -14  36    9.32    5.78
   8 -31  33   20.89    4.99
   8 -27  35    2.32    4.65
   8 -25  36   16.94    6.19
   8 -24  36   73.32    9.36
   8 -15  36   27.67    8.30
   8 -12  35  333.08   19.99
   8 -11  35  148.48   13.66
   9 -29  34    3.66    4.40
   9 -27  35    0.89    4.52
   9 -25  36   79.28    9.20
   9 -24  36   91.95    9.99
   9 -14  36    6.92    6.70
   9 -12  35   11.23    7.20
   9 -11  35  728.83   27.93
  10 -31  33   10.03    4.29
  10 -29  34   51.00    6.96
  10 -27  35   38.82    6.96
  10 -24  36   79.27    9.41
  10 -23  36  301.42   16.46
  10 -16  36  145.06   13.12
  10 -15  36   17.14    7.33
  10 -12  35  192.66   15.06
  10 -10  34   16.42    7.49
  10  -8  33   87.58   11.41
  11 -30  33   22.78    5.16
  11 -26  35   56.49    7.77
  11 -23  36   67.44    8.80
  11 -22  36  148.62   12.00
  11 -21  36   19.25    6.60
  11 -18  36    5.45    5.82
  11 -17  36  145.49   12.65
  11 -16  36   18.15    6.77
  11 -13  35    7.40    6.44
  11 -12  35    4.23    4.72
  11 -10  34   35.38    8.00
  11  -9  33    6.15    6.32
  12 -28  34    6.53    4.50
  12 -27  34   35.50    6.42
  12 -25  35   14.60    5.60
  12 -24  35    3.82    4.85
  12 -20  36   80.91    8.95
  12 -19  36   23.52    5.94
  12 -15  35    8.84    6.27
  12 -14  35   -0.66    5.63
  12 -11  34  351.33   18.97
  13 -28  33   18.68    5.19
  13 -26  34   65.93    7.56
  13 -22  35   -0.14    4.50
  13 -21  35    1.60    4.71
  13 -20  35    0.83    4.69
  13 -19  35   -0.10    4.71
  13 -18  35    5.44    5.96
  13 -17  35   40.61    8.14
  13 -16  35    0.76    5.72
  13 -13  34    3.23    6.16
  14 -24  34    1.51    4.33
  14 -16  34   28.30    7.56
  14 -15  34  207.23   14.20
  15 -24  33    1.93    3.65
  15 -24  33    0.34    2.48
  15 -23  33   36.78    6.48
  15 -16  33   24.74    6.90
  16 -23  32   71.50    7.79
  16 -22  32    3.50    4.52
   0 -22  30   26.53    7.07
   1 -25  31   13.64    6.72
   1 -24  31  112.44   11.28
   1 -21  32   54.44    8.14
   1 -20  32    1.10    5.21
   1 -19  32   75.90   10.29
   2 -28  31  114.02   10.98
   2 -27  31    1.65    5.33
   2 -25  32   11.51    6.36
   2 -22  33   64.93    8.72
   2 -21  33   17.53    7.05
   2 -20  33    1.67    5.75
   2 -19  33    3.70    5.73
   2 -18  33   13.15    6.59
   3 -29  31    0.37    4.83
   3 -28  32   81.16    9.38
   3 -27  32   43.00    7.83
   3 -25  33   13.28    6.37
   3 -21  34    4.57    5.91
   3 -20  34  143.29   13.19
   3 -19  34    1.39    5.93
   4 -32  30   13.70    5.35
   4 -31  31   20.16    5.67
   4 -29  32  103.32   10.14
   4 -27  33    7.44    5.72
   4 -24  34   58.25    9.03
   4 -15  34   28.71    9.57
   5 -34  29    7.94    4.44
   5 -33  30    1.30    4.15
   5 -32  31   44.03    6.60
   5 -30  32   23.87    5.98
   5 -29  33    3.87    3.82
   5 -28  33   -0.12    4.42
   5 -26  34  145.81   12.03
   5 -21  35  136.21   12.98
   5 -20  35   60.02    9.58
   5 -19  35   18.85    7.17
   5 -18  35    0.98    6.41
   5 -17  35  165.04   14.96
   5 -16  35   50.21   10.11
   6 -31  32    0.14    4.06
   6 -29  33   15.72    5.39
   6 -27  34  108.63   10.16
   6 -24  35   27.05    7.62
   6 -15  35  491.97   24.72
   6 -14  35  110.20   13.35
   7 -35  29   13.59    4.36
   7 -34  30   72.14    7.13
   7 -33  31    8.58    4.20
   7 -30  33   21.39    5.45
   7 -26  35  116.46   10.72
   7 -25  35   15.40    6.33
   7 -22  36   50.14    7.80
   7 -21  36   37.85    8.24
   7 -20  36   26.48    7.74
   7 -19  36   51.16    9.38
   7 -18  36    0.27    6.02
   7 -17  36    9.04    5.31
   7 -14  35  539.56   25.34
   7 -13  35   40.59    9.65
   8 -33  31   31.41    5.51
   8 -32  32   45.61    6.10
   8 -30  33   71.70    8.08
   8 -28  34    4.57    5.05
   8 -26  35    4.36    5.48
   8 -23  36   40.50    7.27
   8 -22  36    5.48    5.93
   8 -21  36   38.92    8.17
   8 -20  36    7.53    6.71
   8 -19  36   12.57    6.79
   8 -18  36   23.36    7.61
   8 -17  36   16.61    7.26
   8 -16  36   30.67    7.11
   8 -11  34  277.37   18.37
   8 -10  34  156.62   13.99
   9 -33  31    5.22    3.70
   9 -32  32   15.83    4.49
   9 -30  33   70.98    7.84
   9 -28  34   12.74    5.38
   9 -26  35    2.48    4.86
   9 -23  36   66.07    8.36
   9 -22  36   83.84    9.89
   9 -21  36  104.12   10.98
   9 -20  36   80.31   10.29
   9 -19  36  116.97   12.03
   9 -18  36   83.16   10.60
   9 -17  36    7.36    6.42
   9 -13  35  174.94   14.77
   9 -11  34   69.04   10.75
   9 -10  34   97.56   11.20
  10 -30  33    2.74    4.14
  10 -28  34    6.53    4.68
  10 -26  35    7.20    5.29
  10 -25  35    1.30    5.20
  10 -22  36  160.19   12.84
  10 -20  36   98.49   10.86
  10 -19  36  125.93   12.28
  10 -14  35    3.52    5.57
  10 -13  35    3.18    6.00
  10 -11  34   53.79    9.77
  10  -9  33   34.70    8.44
  11 -31  32    8.51    4.23
  11 -28  34   24.13    5.22
  11 -27  34    3.36    4.66
  11 -25  35    2.91    5.36
  11 -24  35    7.96    5.69
  11 -15  35    7.19    5.95
  11 -14  35   22.39    7.28
  11 -12  34   79.48   10.35
  12 -30  32    6.25    4.18
  12 -26  34    9.74    5.35
  12 -23  35    0.40    5.07
  12 -21  35    0.28    5.11
  12 -18  35   20.25    6.64
  12 -17  35    5.77    6.04
  12 -16  35    9.29    5.91
  12 -13  34    5.85    6.14
  12 -12  34    9.38    5.08
  12 -10  33    0.57    5.85
  13 -27  33  120.24    9.60
  13 -15  34   43.52    8.52
  13 -14  34  149.31   12.89
  13 -12  33   18.97    7.45
  14 -25  33   10.10    4.89
  14 -22  34   32.94    6.48
  14 -21  34    5.05    4.76
  14 -17  34  554.04   21.73
  14 -14  33   -0.39    5.79
  15 -25  32   66.95    7.56
  15 -21  33   64.83    8.40
  15 -20  33    5.66    5.62
  15 -19  33    5.56    6.05
  15 -18  33    5.31    5.97
  15 -17  33   37.91    7.59
  16 -21  32   30.38    5.63
  16 -20  32   66.34    8.17
  16 -19  32   -1.26    4.79
   1 -23  31    0.47    5.54
   1 -22  31   74.33    9.84
   1 -21  31   28.70    7.53
   2 -28  30   11.78    6.09
   2 -26  31   87.72   10.40
   2 -24  32    8.20    5.76
   2 -23  32    8.52    6.30
   2 -22  32    2.55    5.90
   3 -30  30   17.05    6.08
   3 -28  31   22.34    6.59
   3 -26  32   20.01    6.98
   3 -24  33    3.18    4.56
   3 -23  33  120.12   11.80
   3 -22  33   43.43    8.58
   3 -21  33  138.59   12.80
   4 -30  31    1.26    5.00
   4 -28  32  246.17   14.78
   4 -26  33   47.39    7.95
   4 -25  33   34.30    7.18
   4 -23  34    6.84    4.82
   4 -22  34   35.97    8.34
   4 -21  34  100.14   11.59
   4 -19  34   12.30    7.04
   4 -18  34   16.68    7.41
   4 -17  34   66.05   10.62
   4 -16  34  394.03   21.48
   5 -32  30   90.10    9.09
   5 -31  31    9.12    5.23
   5 -27  33   27.29    6.59
   5 -25  34    4.29    5.50
   5 -24  34   56.49    9.00
   5 -15  34   18.00    8.56
   5 -14  34    1.51    6.85
   6 -34  29    3.67    4.00
   6 -33  30    3.40    4.22
   6 -32  31    1.93    4.03
   6 -30  32   55.84    7.46
   6 -28  33   35.64    6.77
   6 -26  34   38.85    7.45
   6 -23  35    8.14    6.13
   6 -22  35   52.92    9.26
   6 -21  35  186.74   14.81
   6 -20  35   94.53   11.48
   6 -19  35   26.65    8.05
   6 -18  35    9.80    6.94
   6 -17  35   16.12    7.56
   6 -16  35   67.87    9.93
   6 -13  34  209.64   17.19
   7 -32  31    2.56    4.24
   7 -31  32   25.17    5.43
   7 -29  33   97.03    9.24
   7 -24  35  135.31   11.82
   7 -23  35   12.31    6.38
   7 -16  35  150.78   14.27
   7 -15  35   10.24    7.50
   8 -31  32    2.80    3.87
   8 -27  34   -1.03    4.71
   8 -25  35   60.22    8.63
   8 -24  35    0.27    5.31
   8 -15  35   45.15    9.28
   8 -12  34    8.13    7.19
   9 -29  33   14.83    5.27
   9 -27  34   22.86    6.17
   9 -25  35    4.55    5.44
   9 -24  35    3.37    5.45
   9 -14  35   46.21    9.19
   9 -12  34  305.50   18.85
   9 -10  33  101.94   12.35
  10 -32  31   38.72    5.90
  10 -29  33   15.54    5.10
  10 -27  34    3.39    5.13
  10 -24  35    4.86    5.72
  10 -23  35    5.87    5.92
  10 -16  35  100.00   11.48
  10 -15  35   93.06   11.13
  10 -12  34   57.22    9.94
  10 -10  33  436.93   21.84
  11 -30  32    6.31    4.29
  11 -29  33    8.60    4.46
  11 -26  34   18.67    6.10
  11 -23  35    3.00    5.61
  11 -22  35    3.77    5.56
  11 -21  35   15.81    6.44
  11 -18  35   14.91    6.80
  11 -17  35    5.87    5.95
  11 -16  35   19.11    6.82
  11 -13  34   93.95   11.46
  11 -11  33   17.85    7.20
  11 -10  33   15.56    5.77
  11  -9  32   35.93    8.32
  12 -28  33   38.10    6.40
  12 -25  34   58.96    8.04
  12 -24  34   50.51    7.76
  12 -20  35   11.74    5.13
  12 -19  35    9.34    4.92
  12 -14  34   33.49    8.41
  12 -12  33   35.49    8.20
  12 -11  33   32.25    7.82
  13 -28  32    3.66    4.37
  13 -26  33   61.50    7.73
  13 -23  34    4.64    5.11
  13 -21  34   59.71    8.30
  13 -20  34    4.33    5.11
  13 -19  34   75.83    9.36
  13 -18  34  291.05   16.55
  13 -16  34  631.68   23.93
  13 -13  33    3.72    5.94
  14 -24  33    5.11    4.95
  14 -23  33   10.67    5.47
  14 -16  33   -2.26    5.69
  14 -15  33   21.67    7.20
  15 -23  32   59.52    7.83
  15 -16  32    4.33    5.37
  16 -24  31   11.20    4.18
  16 -23  31    9.12    5.08
  17 -22  30    1.62    4.11
  17 -21  30   34.86    6.43
   1 -25  30  268.67   16.42
   1 -24  30   10.95    6.53
   2 -27  30    5.68    6.00
   2 -24  31    1.08    5.06
   2 -21  32   11.07    5.71
   2 -20  32  113.98   11.90
   2 -19  32    6.52    4.91
   3 -29  30   24.04    6.62
   3 -27  31   25.29    6.91
   3 -25  32   13.44    6.31
   3 -24  32    0.16    4.89
   3 -20  33    3.26    4.93
   3 -19  33   11.65    5.67
   4 -32  29    8.95    5.28
   4 -31  30  258.44   14.21
   4 -29  31    1.02    5.44
   4 -27  32   53.38    8.38
   4 -24  33    9.77    5.86
   4 -23  33   64.17    9.14
   5 -34  28   13.98    4.98
   5 -33  29   21.52    5.50
   5 -30  31    3.96    5.25
   5 -28  32   36.61    7.00
   5 -26  33   73.76    9.20
   5 -21  34   11.11    7.05
   5 -20  34    6.80    6.55
   5 -19  34   37.42    8.68
   5 -18  34   33.30    8.56
   5 -17  34   21.98    8.12
   5 -16  34   15.49    6.24
   6 -31  31    4.30    4.67
   6 -29  32   15.99    5.44
   6 -27  33    0.40    5.02
   6 -15  34  100.16   12.69
   6 -14  34  285.38   18.76
   7 -35  28   35.23    5.59
   7 -34  29    0.23    3.69
   7 -33  30   37.63    6.01
   7 -30  32   28.68    5.92
   7 -28  33   77.46    8.90
   7 -26  34    5.44    5.44
   7 -25  34  155.55   12.54
   7 -22  35   11.46    5.10
   7 -21  35   47.78    8.62
   7 -20  35   47.26    8.75
   7 -19  35  101.77   11.84
   7 -18  35    3.52    5.93
   7 -17  35   21.67    6.50
   7 -14  34  299.10   19.67
   7 -13  34  116.37   12.39
   8 -35  28    8.12    3.72
   8 -34  29   33.32    5.48
   8 -33  30  110.94    8.62
   8 -32  31   22.21    5.07
   8 -30  32   65.65    7.87
   8 -28  33   59.74    8.14
   8 -26  34   88.03    9.70
   8 -23  35   12.23    4.98
   8 -22  35   -1.16    5.46
   8 -21  35   25.96    7.43
   8 -20  35   61.87    9.62
   8 -19  35    3.30    6.11
   8 -18  35  118.27   12.66
   8 -17  35    2.68    5.85
   8 -16  35   58.56    8.91
   9 -34  29   68.45    6.77
   9 -33  30    8.10    4.04
   9 -32  31   64.01    7.10
   9 -30  32    1.95    4.18
   9 -28  33   98.56    9.56
   9 -26  34   54.80    8.30
   9 -23  35   17.31    5.75
   9 -22  35   13.16    6.37
   9 -21  35   10.50    6.41
   9 -20  35   35.32    8.11
   9 -19  35   58.92    9.55
   9 -18  35   -0.08    5.87
   9 -17  35  192.91   15.10
   9 -13  34   22.77    7.73
   9 -11  33  543.41   24.74
  10 -30  32   27.95    5.85
  10 -28  33    5.79    4.70
  10 -26  34   54.19    7.93
  10 -25  34   23.72    6.75
  10 -22  35    5.00    4.32
  10 -21  35   29.96    7.24
  10 -20  35    3.87    6.31
  10 -19  35   35.72    8.29
  10 -14  34    0.33    5.77
  10 -13  34    0.43    5.28
  10 -11  33   15.06    7.51
  11 -31  31  142.81    9.80
  11 -28  33    5.93    4.80
  11 -27  33   21.84    5.99
  11 -25  34  142.55   11.41
  11 -24  34   18.73    6.57
  11 -14  34    3.42    5.54
  11 -12  33   19.72    7.48
  11 -10  32    5.48    6.39
  12 -29  32    6.66    4.51
  12 -27  33   62.09    7.88
  12 -23  34   48.68    7.85
  12 -21  34   64.36    8.98
  12 -17  34  163.64   13.35
  12 -16  34   34.71    7.75
  12 -13  33    1.62    6.34
  12 -10  32  110.68   11.75
  13 -29  31   18.40    5.09
  13 -27  32   76.06    8.27
  13 -15  33    8.87    6.83
  13 -14  33   13.13    6.75
  13 -12  32    8.22    6.57
  14 -28  31  135.98    9.69
  14 -25  32  104.12    9.46
  14 -22  33   -0.55    4.56
  14 -21  33   30.58    6.89
  14 -20  33   20.22    6.76
  14 -19  33    3.16    6.19
  14 -18  33    4.39    6.40
  14 -17  33   12.94    6.30
  14 -14  32   49.11    8.78
  15 -26  31  100.28    8.66
  15 -25  31    8.64    4.87
  15 -20  32   24.91    7.03
  15 -18  32    5.07    6.16
  16 -25  30  122.68    9.48
  16 -22  31  106.30    9.39
  16 -21  31   17.60    5.90
  16 -20  31   60.48    8.09
  16 -19  31    7.34    5.49
  16 -18  31   44.35    7.74
   1 -25  29   43.84    8.58
   1 -23  30  126.59   11.63
   1 -22  30   41.86    8.43
   1 -21  30    4.68    5.88
   2 -28  29    2.53    5.76
   2 -26  30   12.39    6.31
   2 -23  31  206.65   14.83
   2 -22  31    0.75    5.87
   2 -21  31  333.27   18.68
   2 -20  31    7.47    6.14
   3 -30  29  152.46   12.06
   3 -28  30   47.01    8.03
   3 -26  31   12.45    6.20
   3 -23  32   48.73    8.60
   3 -22  32    6.09    5.94
   3 -21  32  350.21   19.28
   3 -20  32    7.57    6.20
   3 -18  32   49.68    9.56
   4 -31  29   71.08    8.62
   4 -30  30    5.28    5.30
   4 -28  31   12.78    5.93
   4 -26  32   83.70    9.50
   4 -25  32   22.35    6.69
   4 -22  33   90.73   10.86
   4 -21  33  204.08   15.44
   4 -19  33   26.45    8.03
   4 -18  33   45.04    9.14
   4 -17  33  323.05   19.23
   5 -32  29   14.72    5.21
   5 -31  30   13.91    5.66
   5 -29  31   61.29    8.39
   5 -25  33    7.79    5.72
   5 -24  33   -3.10    5.44
   5 -16  33  291.18   19.23
   6 -35  27   12.33    4.51
   6 -34  28    3.69    4.19
   6 -33  29   27.25    5.72
   6 -32  30    0.60    4.10
   6 -30  31   42.23    6.96
   6 -26  33    0.83    5.41
   6 -23  34   49.18    7.76
   6 -22  34   71.11   10.10
   6 -21  34  161.71   13.99
   6 -20  34   33.62    8.34
   6 -19  34  120.33   12.72
   6 -18  34    4.31    6.91
   6 -17  34    2.88    6.62
   6 -16  34   91.70   11.43
   7 -32  30   31.98    5.92
   7 -31  31    4.02    4.12
   7 -29  32  101.21    9.75
   7 -24  34   37.25    7.87
   7 -23  34   87.42   10.49
   7 -22  34    9.05    6.01
   7 -17  34   11.57    7.13
   7 -16  34  137.48   13.79
   7 -15  34  156.56   13.93
   7 -13  33  663.83   28.05
   8 -31  31   20.28    5.22
   8 -27  33  147.04   11.70
   8 -25  34   62.27    8.22
   8 -24  34   69.84    9.39
   8 -23  34   45.54    8.36
   8 -16  34   14.66    7.30
   8 -15  34   11.76    7.50
   8 -12  33  505.85   24.15
   9 -29  32   22.20    5.91
   9 -27  33    6.58    5.39
   9 -25  34   81.87    9.08
   9 -24  34   39.61    7.74
   9 -23  34   28.23    7.40
   9 -14  34    1.67    4.40
   9 -12  33   64.48   10.26
  10 -32  30   29.49    5.59
  10 -31  31    7.29    4.41
  10 -29  32    1.38    4.28
  10 -27  33    3.96    5.31
  10 -24  34  222.14   14.42
  10 -23  34   61.50    9.03
  10 -16  34   31.46    8.01
  10 -15  34  202.96   15.28
  10 -12  33  131.79   13.15
  10 -10  32   27.17    8.51
  11 -32  30   90.61    7.93
  11 -30  31    1.72    4.19
  11 -29  32    0.99    4.28
  11 -26  33    5.14    5.37
  11 -23  34  250.01   15.21
  11 -22  34   22.59    6.92
  11 -21  34  117.77   11.45
  11 -18  34   30.27    7.62
  11 -17  34  118.27   11.77
  11 -16  34    2.47    5.38
  11 -13  33   70.71   10.34
  11  -9  31  114.09   12.14
  12 -31  30   -0.13    3.85
  12 -30  31  228.49   12.18
  12 -28  32    4.54    4.56
  12 -25  33   13.99    5.94
  12 -20  34   30.69    6.56
  12 -19  34   14.16    5.53
  12 -15  33   43.43    8.40
  12 -14  33  145.61   13.01
  12 -11  32   52.66    8.17
  12 -10  31   56.65    9.43
  13 -30  30   19.02    4.99
  13 -26  32    6.89    5.24
  13 -23  33   31.89    6.95
  13 -22  33    3.82    5.42
  13 -21  33    0.04    4.98
  13 -20  33    3.66    5.21
  13 -19  33   11.50    5.97
  13 -18  33    8.17    6.13
  13 -17  33    1.50    5.91
  13 -16  33   60.46    9.20
  13 -13  32   11.56    6.61
  14 -29  30    0.53    3.87
  14 -23  32  264.30   14.71
  14 -16  32   97.94   10.82
  14 -15  32   96.29   10.72
  15 -24  31   31.07    6.43
  15 -16  31   11.95    5.98
  16 -23  30   37.01    6.56
  17 -23  29    8.08    3.66
  17 -22  29   36.39    6.19
   1 -24  29    2.15    5.85
   1 -23  29   88.64   10.70
   2 -27  29   44.68    8.12
   2 -25  30    4.43    5.70
   2 -24  30   62.83    9.19
   3 -29  29   30.51    7.33
   3 -27  30   47.15    8.41
   3 -25  31    3.05    5.21
   3 -24  31   70.49    9.67
   4 -32  28  136.78   10.94
   4 -29  30  398.94   18.29
   4 -27  31   52.48    8.67
   4 -24  32    9.98    5.91
   4 -23  32   45.44    8.46
   5 -34  27    5.34    4.78
   5 -33  28   32.85    6.34
   5 -30  30  219.70   13.63
   5 -28  31   10.81    5.59
   5 -26  32   34.12    7.31
   5 -21  33    7.92    7.05
   5 -20  33  242.67   16.81
   5 -19  33   24.60    7.89
   5 -18  33  167.40   14.78
   5 -17  33  205.50   16.24
   6 -32  29   15.37    5.20
   6 -31  30    5.68    4.91
   6 -29  31    9.39    5.34
   6 -27  32   24.69    6.84
   6 -23  33   90.12   10.63
   6 -16  33  335.42   20.53
   6 -15  33   77.84   11.80
   7 -36  26    3.44    3.59
   7 -35  27   37.97    5.88
   7 -34  28    9.14    4.43
   7 -33  29    3.63    4.13
   7 -30  31   10.72    5.03
   7 -28  32    5.87    5.20
   7 -26  33    8.33    4.86
   7 -25  33   24.07    7.23
   7 -21  34   17.59    6.26
   7 -20  34   63.21    9.99
   7 -19  34   12.63    6.71
   7 -18  34    8.13    5.23
   7 -14  33    8.07    7.33
   8 -36  26   31.89    5.18
   8 -35  27    0.24    3.37
   8 -34  28   53.98    6.61
   8 -33  29   61.34    7.02
   8 -32  30    5.88    4.12
   8 -30  31  111.31    9.74
   8 -28  32   32.30    6.94
   8 -26  33    2.73    5.23
   8 -25  33   39.14    7.74
   8 -22  34    3.55    5.51
   8 -21  34   57.60    9.32
   8 -20  34    8.46    6.87
   8 -19  34   22.80    7.78
   8 -18  34    3.17    6.57
   8 -17  34    5.35    6.35
   9 -34  28    0.38    3.40
   9 -33  29   36.50    5.82
   9 -32  30  111.76    9.06
   9 -30  31    1.87    4.42
   9 -28  32   13.33    5.62
   9 -26  33   53.74    8.26
   9 -22  34  160.74   13.22
   9 -21  34   53.34    9.31
   9 -20  34  248.27   16.45
   9 -19  34  158.97   13.72
   9 -18  34    0.89    5.91
   9 -17  34   44.13    8.71
   9 -14  33    0.58    5.62
   9 -13  33   27.50    8.12
  10 -34  28   44.86    5.92
  10 -30  31   86.37    8.59
  10 -28  32   -0.55    4.47
  10 -26  33    2.59    5.20
  10 -25  33    3.81    5.60
  10 -22  34  180.10   13.28
  10 -21  34  180.07   13.93
  10 -20  34  250.28   16.17
  10 -19  34    6.97    6.28
  10 -14  33  126.46   12.63
  10 -13  33   17.02    6.33
  10 -11  32    1.80    6.39
  11 -31  30   29.15    5.84
  11 -28  32    8.53    5.15
  11 -27  32    1.26    4.68
  11 -25  33   13.23    6.03
  11 -24  33    3.31    5.66
  11 -14  33    2.60    5.53
  11 -12  32   12.22    7.02
  11 -10  31   40.73    9.01
  12 -32  29   -0.54    3.53
  12 -29  31    7.00    4.59
  12 -27  32    4.91    4.94
  12 -26  32   68.80    8.45
  12 -24  33    2.87    4.26
  12 -23  33    1.60    5.24
  12 -20  33    3.35    5.14
  12 -19  33   15.27    6.18
  12 -18  33    1.95    5.51
  12 -17  33   23.64    7.38
  12 -16  33   26.51    7.38
  12 -13  32   10.29    6.64
  12 -11  31   14.51    6.92
  13 -31  29    2.21    3.75
  13 -28  31    3.44    4.53
  13 -27  31   45.67    7.15
  13 -15  32  115.75   11.88
  13 -14  32  195.75   14.43
  14 -28  30    4.24    4.25
  14 -22  32   40.37    7.33
  14 -21  32  157.84   12.17
  14 -20  32  229.94   14.44
  14 -19  32   15.41    6.88
  14 -17  32   33.79    7.47
  14 -14  31    4.42    6.48
  15 -26  30   38.89    6.38
  15 -23  31   29.91    6.43
  15 -22  31   30.51    6.99
  15 -21  31   67.23    8.93
  15 -20  31    6.42    6.22
  15 -19  31    5.27    6.23
  15 -18  31    8.36    6.12
  15 -17  31    6.89    6.01
  16 -26  29    8.32    4.59
  16 -25  29   70.62    7.85
  16 -22  30   35.41    6.71
  16 -20  30   -0.59    5.28
  16 -19  30   80.38    9.41
  16 -18  30   67.96    8.87
  17 -24  28    0.05    3.76
   1 -22  29    1.79    5.41
   2 -26  29   41.69    8.29
   2 -23  30   36.40    7.81
   2 -22  30   50.47    8.88
   2 -21  30  217.25   15.49
   3 -30  28   -0.10    5.56
   3 -28  29    3.18    5.80
   3 -26  30   14.52    6.32
   3 -23  31    2.22    4.13
   3 -22  31  395.61   20.12
   3 -21  31   20.91    7.20
   4 -31  28   27.46    6.57
   4 -30  29    2.19    5.07
   4 -28  30   33.49    7.46
   4 -26  31    2.32    3.74
   4 -25  31   10.23    5.66
   4 -22  32  177.06   13.57
   4 -21  32   14.62    6.80
   4 -18  32    7.67    5.16
   5 -32  28    3.35    4.48
   5 -31  29    3.50    4.97
   5 -29  30   35.31    7.19
   5 -27  31    9.89    5.60
   5 -25  32   13.01    4.95
   5 -24  32    8.77    6.06
   6 -35  26   14.69    4.80
   6 -34  27   12.91    4.91
   6 -33  28    9.79    4.88
   6 -30  30  117.65   10.23
   6 -28  31  131.55   11.28
   6 -26  32   62.68    8.99
   6 -22  33   25.57    7.82
   6 -21  33  477.92   22.66
   6 -20  33   17.65    7.48
   6 -19  33   17.94    7.44
   6 -18  33    6.66    6.71
   6 -17  33  221.91   16.19
   7 -32  29    6.39    4.37
   7 -29  31  169.78   12.03
   7 -26  32  198.62   13.96
   7 -24  33    8.27    6.22
   7 -23  33    2.47    5.67
   7 -22  33   35.04    8.30
   7 -21  33   10.29    6.63
   7 -18  33    3.27    5.95
   7 -17  33    2.20    6.32
   7 -16  33    2.39    6.57
   7 -15  33  277.83   18.05
   8 -31  30   53.04    7.22
   8 -27  32   82.22    9.48
   8 -24  33    0.96    5.75
   8 -23  33    3.37    5.70
   8 -16  33   27.26    8.08
   8 -15  33   23.79    7.91
   9 -29  31  100.74    9.54
   9 -27  32    4.29    5.32
   9 -25  33    7.35    4.78
   9 -24  33   33.14    7.46
   9 -23  33    1.84    5.17
   9 -12  32    6.47    7.01
  10 -32  29   14.58    5.01
  10 -31  30   96.70    8.67
  10 -29  31    4.39    4.66
  10 -27  32   13.21    5.73
  10 -24  33    2.95    5.53
  10 -23  33    0.36    5.13
  10 -22  33   10.66    6.41
  10 -15  33    5.00    5.86
  10 -13  32    0.90    5.59
  10 -12  32   63.81    9.88
  11 -33  28  124.99    9.00
  11 -32  29   69.36    7.27
  11 -30  30    1.61    4.45
  11 -29  31   90.37    8.78
  11 -26  32   16.38    6.06
  11 -23  33   15.86    6.55
  11 -22  33   22.12    7.01
  11 -21  33    3.04    5.75
  11 -18  33   14.95    7.00
  11 -17  33   29.51    7.58
  11 -16  33   12.30    6.16
  11 -13  32  115.81   12.19
  11 -11  31  173.64   14.54
  12 -31  29  111.81    9.03
  12 -30  30    9.66    4.89
  12 -28  31  168.07   11.42
  12 -25  32   12.99    6.12
  12 -24  32  107.50   10.49
  12 -15  32   52.72    9.17
  12 -14  32   36.76    8.38
  12 -12  31   21.74    7.48
  12 -10  30   88.07   10.87
  13 -30  29   45.52    6.49
  13 -29  30    1.70    3.46
  13 -26  31    0.17    4.67
  13 -23  32  255.24   15.16
  13 -22  32  198.40   13.73
  13 -21  32   32.50    7.55
  13 -20  32   87.29    9.96
  13 -19  32   60.46    8.59
  13 -18  32   13.93    6.46
  13 -17  32  331.86   18.00
  13 -16  32  261.32   16.21
  13 -13  31   10.20    6.61
  14 -29  29   15.72    5.00
  14 -24  31   68.65    8.65
  14 -23  31  122.19   10.82
  14 -16  31   17.74    7.03
  14 -15  31    2.63    6.13
  15 -27  29  145.91   10.29
  15 -25  30  201.89   12.28
  15 -24  30    6.18    4.82
  15 -16  30   -0.35    5.19
  16 -24  29    3.63    4.80
  16 -23  29    1.32    4.59
  17 -23  28   26.45    5.79
  17 -22  28   17.20    5.44
  17 -21  28    0.12    4.39
   1 -24  28  221.29   15.14
   1 -23  28   69.58    9.61
   2 -27  28   37.03    7.69
   2 -25  29    5.28    4.33
   2 -24  29  129.47   12.04
   2 -23  29    6.65    5.62
   3 -29  28    6.70    5.90
   3 -27  29   16.89    6.44
   3 -25  30    0.75    3.89
   3 -24  30   40.79    8.22
   3 -23  30   40.46    8.12
   4 -32  27   20.76    6.26
   4 -29  29    2.31    5.64
   4 -27  30  201.15   13.76
   4 -26  30    2.45    4.88
   4 -24  31    2.74    5.43
   4 -22  31  103.03   11.51
   5 -34  26   31.98    6.26
   5 -33  27   13.24    5.04
   5 -30  29    0.90    5.03
   5 -26  31   39.60    7.67
   5 -25  31   21.73    6.74
   5 -21  32   20.82    7.56
   5 -20  32   13.50    7.07
   5 -19  32  125.15   12.85
   5 -18  32    2.00    6.35
   5 -17  32   74.65   10.14
   6 -32  28   20.61    5.70
   6 -31  29   22.66    5.95
   6 -29  30   38.26    7.24
   6 -27  31    3.90    5.16
   6 -23  32  216.38   15.52
   6 -17  32   27.26    8.61
   6 -16  32    0.08    7.00
   7 -36  25   18.61    4.67
   7 -35  26    9.84    4.48
   7 -34  27    8.69    4.69
   7 -30  30    5.35    4.68
   7 -28  31    9.92    5.92
   7 -25  32    8.64    6.06
   7 -20  33   65.71    9.20
   7 -19  33   38.59    7.57
   7 -15  32    3.55    6.38
   8 -36  25    8.72    3.87
   8 -35  26    5.60    3.91
   8 -33  28    2.36    4.03
   8 -30  30   57.16    7.71
   8 -28  31  226.60   14.07
   8 -26  32    0.00    4.78
   8 -25  32  170.66   13.19
   8 -22  33    0.59    4.00
   8 -21  33   -1.06    5.70
   8 -20  33   24.65    7.90
   8 -19  33    2.91    6.57
   8 -18  33  152.70   13.88
   8 -17  33   12.38    5.58
   9 -36  25   30.79    5.16
   9 -34  27    8.73    4.06
   9 -33  28   60.77    7.13
   9 -32  29  155.37   10.55
   9 -30  30   76.83    8.45
   9 -28  31   18.97    6.12
   9 -26  32  100.61   10.30
   9 -25  32   15.79    6.37
   9 -22  33    1.61    5.26
   9 -21  33    1.20    6.19
   9 -20  33    8.70    6.98
   9 -19  33   40.82    8.64
   9 -18  33   13.82    6.99
   9 -14  32   20.77    7.54
   9 -13  32    7.79    6.11
  10 -35  26    6.39    3.66
  10 -34  27   76.26    7.25
  10 -30  30    4.93    4.54
  10 -28  31    6.11    5.41
  10 -26  32    8.95    5.73
  10 -25  32   74.00    9.34
  10 -21  33   18.34    7.07
  10 -20  33    5.84    6.14
  10 -19  33    5.67    6.17
  10 -14  32   47.88    8.97
  11 -31  29    5.50    4.31
  11 -28  31    3.01    3.87
  11 -27  31    2.41    4.99
  11 -25  32    8.61    5.79
  11 -24  32  133.83   11.77
  11 -14  32    2.00    4.36
  11 -12  31   -0.73    5.97
  12 -33  27    9.08    4.14
  12 -32  28    6.61    4.16
  12 -29  30    8.79    4.99
  12 -27  31   10.67    5.57
  12 -26  31   53.49    7.98
  12 -23  32    3.73    5.54
  12 -20  32   52.40    8.68
  12 -19  32   62.56    9.20
  12 -18  32   75.39    9.97
  12 -17  32    4.87    5.91
  12 -13  31    3.40    6.06
  12 -11  30   12.17    6.67
  13 -31  28   -1.11    3.77
  13 -28  30    5.85    4.82
  13 -27  30   10.44    5.33
  13 -15  31   49.61    8.89
  13 -14  31   -0.89    5.22
  13 -12  30   57.83    9.43
  14 -30  28    1.57    3.85
  14 -28  29  129.06    9.95
  14 -25  30   56.48    8.13
  14 -22  31    3.56    5.39
  14 -21  31   47.95    8.12
  14 -20  31    4.81    5.63
  14 -19  31   11.68    6.51
  14 -18  31    6.41    6.16
  14 -17  31    1.10    5.54
  14 -14  30    8.66    6.59
  15 -26  29   24.26    5.74
  15 -23  30  161.87   11.72
  15 -22  30   59.29    8.41
  15 -21  30    4.11    6.00
  15 -20  30  310.37   16.60
  15 -19  30   76.95    9.68
  15 -18  30  210.22   14.12
  15 -17  30   25.79    7.18
  16 -26  28   80.23    8.07
  16 -25  28    3.80    4.59
  16 -22  29   91.40    9.37
  16 -21  29   59.67    8.29
  16 -20  29   87.01    9.49
  16 -19  29    4.45    5.43
  16 -18  29   -0.44    5.26
  17 -25  27    0.85    3.89
  17 -24  27   56.20    7.13
   2 -26  28   26.03    7.07
   2 -25  28  107.95   11.20
   2 -22  29  322.57   18.15
   3 -30  27  285.31   16.09
   3 -28  28    4.35    5.58
   3 -26  29    7.84    5.44
   3 -25  29   21.49    7.18
   3 -22  30  437.76   21.03
   3 -21  30   25.58    7.90
   4 -31  27  179.48   12.68
   4 -30  28   73.04    8.96
   4 -28  29    1.32    4.85
   4 -25  30    0.95    4.93
   5 -32  27   45.11    7.27
   5 -31  28   19.02    5.83
   5 -29  29   39.80    7.48
   5 -27  30    3.83    5.47
   5 -24  31   11.42    6.53
   6 -35  25    1.58    4.24
   6 -34  26   68.01    7.69
   6 -33  27    0.89    4.45
   6 -30  29   17.60    5.80
   6 -26  31   -0.67    4.67
   6 -22  32  142.53   12.64
   6 -21  32   58.06    9.43
   6 -20  32  167.76   14.40
   6 -19  32    2.58    6.23
   6 -18  32   66.31   10.15
   7 -32  28    0.54    4.17
   7 -29  30  214.59   13.59
   7 -24  32  314.37   17.28
   7 -23  32    5.34    6.43
   7 -22  32  113.21   12.10
   7 -21  32    5.10    6.28
   7 -20  32    5.58    5.99
   7 -19  32    2.80    5.76
   7 -18  32  104.71   12.10
   7 -17  32   12.97    7.21
   7 -16  32    6.93    6.44
   8 -31  29   20.49    5.51
   8 -27  31   50.83    8.10
   8 -24  32   44.23    8.54
   8 -23  32   53.54    9.20
   8 -17  32   12.44    6.58
   8 -16  32   85.13   11.28
   8 -15  32    4.81    6.07
   9 -29  30   10.75    5.40
   9 -27  31   45.01    7.77
   9 -24  32   29.45    7.27
   9 -23  32   61.17    9.28
  10 -32  28  115.37    9.52
  10 -31  29   86.49    8.48
  10 -29  30    0.10    4.49
  10 -27  31    2.67    5.06
  10 -24  32    2.63    5.44
  10 -23  32   88.65   10.53
  10 -22  32   21.87    6.82
  10 -16  32   70.71   10.22
  10 -13  31    0.76    5.58
  10 -12  31  128.85   12.88
  11 -33  27   36.06    5.83
  11 -32  28    3.91    4.20
  11 -30  29  109.49    9.52
  11 -29  30    1.88    3.78
  11 -26  31   21.72    6.37
  11 -23  32   22.87    6.92
  11 -22  32   93.92   10.72
  11 -21  32   34.46    7.97
  11 -18  32   60.34    9.36
  11 -17  32   29.80    7.99
  11 -16  32  154.81   12.99
  11 -13  31    4.49    6.46
  11 -11  30  140.29   13.33
  12 -31  28    2.17    4.39
  12 -30  29   29.92    6.11
  12 -28  30    5.14    5.06
  12 -25  31    2.94    5.33
  12 -24  31   14.10    6.24
  12 -15  31    4.16    6.39
  12 -14  31  127.94   12.26
  12 -12  30   21.57    7.33
  13 -32  27   14.16    4.56
  13 -29  29    1.36    3.33
  13 -26  30  130.54   11.08
  13 -22  31   76.31    9.49
  13 -21  31    8.13    6.03
  13 -20  31   -0.15    5.01
  13 -19  31    0.45    5.08
  13 -18  31    1.22    5.15
  13 -17  31   11.96    6.62
  13 -16  31    9.76    6.05
  13 -13  30   10.59    6.56
  14 -29  28    3.97    4.37
  14 -27  29   10.96    5.49
  14 -24  30  208.99   13.38
  14 -23  30    8.76    5.86
  14 -16  30   22.32    6.99
  14 -15  30   29.83    7.80
  15 -27  28   71.60    7.99
  15 -25  29   45.15    7.00
  15 -24  29   77.35    8.65
  15 -16  29    4.69    5.56
  16 -27  27    7.78    4.25
  16 -24  28    6.34    4.99
  16 -23  28   24.82    6.10
  17 -26  26    6.87    4.92
  17 -23  27    5.42    4.90
  17 -22  27   54.77    7.54
  17 -21  27    0.60    4.46
  18 -24  25   10.86    4.68
   2 -27  27    9.72    6.36
   2 -26  27    6.20    5.78
   2 -24  28   91.31   10.52
   2 -23  28  141.34   12.61
   3 -29  27  108.26   10.93
   3 -27  28   22.64    6.76
   3 -24  29    4.26    5.83
   3 -23  29  239.28   15.90
   4 -32  26    7.50    5.26
   4 -30  27   25.90    6.62
   4 -29  28   14.34    6.18
   4 -27  29   12.93    4.91
   4 -26  29   12.88    6.24
   4 -24  30    3.80    4.11
   4 -23  30  178.82   13.96
   4 -22  30   23.66    7.48
   4 -21  30  339.15   19.06
   5 -34  25    5.42    4.82
   5 -31  27    8.51    5.07
   5 -30  28   40.82    7.44
   5 -28  29   41.09    7.42
   5 -26  30  134.42   11.79
   5 -25  30   45.41    8.10
   5 -21  31  471.13   22.43
   5 -20  31   78.48   10.65
   5 -19  31    1.33    6.08
   6 -32  27   74.47    8.58
   6 -31  28    7.29    4.80
   6 -29  29   12.10    5.47
   6 -23  31   15.03    7.28
   6 -17  31  141.65   14.02
   7 -35  25   17.61    5.03
   7 -34  26    2.63    4.04
   7 -31  28   23.60    5.80
   7 -30  29    1.15    4.43
   7 -28  30   55.34    8.20
   7 -25  31    3.49    5.63
   7 -24  31    0.81    5.38
   8 -37  23    0.50    2.82
   8 -37  23    0.76    1.83
   8 -36  24   17.57    4.72
   8 -35  25   30.19    5.47
   8 -34  26    0.79    4.05
   8 -33  27   87.85    8.19
   8 -30  29   40.97    6.97
   8 -28  30   43.53    7.68
   8 -26  31   79.85    9.45
   8 -25  31   25.04    7.29
   8 -22  32  124.74   11.59
   8 -21  32   53.81    9.05
   8 -20  32  117.99   12.27
   8 -19  32    9.16    6.29
   8 -18  32   12.42    5.47
   9 -36  24   35.53    5.44
   9 -35  25   15.07    4.43
   9 -34  26    4.46    3.82
   9 -33  27   86.04    8.23
   9 -30  29   15.57    5.65
   9 -28  30   19.39    6.11
   9 -26  31   10.50    5.89
   9 -25  31   29.08    7.22
   9 -22  32   66.41    8.84
   9 -21  32  168.52   13.96
   9 -20  32  328.74   18.95
   9 -19  32   16.46    7.15
   9 -18  32  101.34   11.49
   9 -14  31   41.60    8.72
  10 -35  25    8.38    3.77
  10 -34  26   15.24    4.58
  10 -30  29   14.60    5.34
  10 -28  30    1.29    5.20
  10 -26  31   12.13    5.14
  10 -25  31    9.14    5.90
  10 -21  32  318.88   17.73
  10 -20  32    7.21    6.34
  10 -19  32  198.65   14.99
  10 -14  31   27.69    7.60
  11 -31  28   16.63    5.26
  11 -29  29   19.97    6.00
  11 -28  30    1.62    3.83
  11 -27  30    0.89    5.00
  11 -25  31   17.25    6.08
  11 -24  31    6.25    5.45
  11 -16  31   31.54    8.00
  11 -14  31   33.77    7.22
  11 -12  30  273.97   17.37
  12 -33  26   -0.03    3.54
  12 -32  27   12.53    4.65
  12 -29  29  263.95   14.17
  12 -27  30   21.00    5.47
  12 -26  30    3.37    5.28
  12 -23  31   21.91    6.72
  12 -20  31   18.53    6.76
  12 -19  31   19.45    6.81
  12 -18  31    1.75    5.77
  12 -17  31    5.77    5.84
  12 -16  31   68.80    9.58
  12 -13  30   11.56    6.63
  12 -11  29   19.20    7.51
  13 -31  27    2.59    4.18
  13 -29  28    3.65    4.59
  13 -28  29  105.00    9.15
  13 -27  29    7.58    5.40
  13 -25  30   52.35    8.17
  13 -15  30   90.40   10.86
  13 -14  30    0.58    5.33
  13 -12  29   40.43    8.64
  14 -31  26   19.57    5.00
  14 -30  27   12.57    4.63
  14 -28  28    1.18    4.28
  14 -25  29  321.64   16.40
  14 -22  30   76.89    9.36
  14 -21  30   96.24   10.32
  14 -20  30    9.43    6.03
  14 -18  30   27.13    7.43
  14 -17  30   -0.65    3.85
  14 -14  29   97.05   10.78
  15 -30  26   27.06    5.35
  15 -26  28    1.81    4.27
  15 -23  29  111.51   10.23
  15 -22  29   -0.10    5.30
  15 -21  29  145.29   12.08
  15 -20  29   22.22    7.23
  15 -19  29    1.30    5.64
  15 -18  29    3.73    5.63
  15 -17  29   19.43    6.91
  16 -28  26   30.98    5.63
  16 -26  27    1.34    4.12
  16 -25  27   25.09    6.04
  16 -22  28    1.31    4.81
  16 -21  28    5.59    5.59
  16 -20  28   25.04    6.81
  16 -19  28   35.99    7.36
  16 -18  28   16.01    6.32
  17 -27  25   10.30    4.63
  17 -24  26    8.69    4.91
  18 -23  25   -1.34    3.87
   2 -25  27   13.41    6.47
   3 -28  27   88.49   10.09
   3 -26  28    7.91    4.47
   3 -25  28    5.29    5.63
   3 -22  29   65.57    8.85
   4 -32  25   99.66    9.90
   4 -31  26   99.80   10.19
   4 -29  27   22.10    6.55
   4 -27  28   12.54    5.83
   4 -25  29    4.49    5.51
   4 -24  29   66.25    9.24
   5 -32  26   49.05    7.57
   5 -29  28   21.20    6.50
   5 -27  29   -0.70    4.75
   5 -26  29    3.75    4.91
   5 -24  30    2.66    5.13
   5 -23  30   64.99    9.64
   6 -35  24  122.23    9.51
   6 -34  25    1.78    4.37
   6 -30  28   47.33    7.51
   6 -26  30   17.57    5.68
   6 -21  31   25.02    6.60
   6 -20  31  214.43   15.90
   6 -19  31    6.73    6.16
   6 -18  31   43.18    8.11
   7 -37  22    5.93    3.87
   7 -33  26   19.25    5.32
   7 -32  27    5.56    4.58
   7 -29  29   70.04    8.68
   7 -23  31    7.26    6.19
   7 -22  31   16.92    7.01
   7 -21  31   31.01    7.98
   7 -20  31    9.98    6.73
   7 -19  31    5.99    6.46
   7 -18  31    4.99    6.69
   7 -17  31    7.46    6.78
   7 -16  31    4.80    5.01
   8 -32  27    9.96    4.72
   8 -31  28   28.52    6.10
   8 -24  31   10.01    6.18
   8 -23  31    7.37    6.09
   8 -22  31    8.89    6.12
   8 -17  31   40.99    8.79
   8 -16  31    5.14    6.30
   8 -15  31   17.96    6.04
   9 -29  29   39.26    7.08
   9 -27  30    5.38    5.32
   9 -24  31    1.50    5.82
   9 -23  31    1.32    5.67
   9 -22  31   11.98    6.29
   9 -17  31   56.49    9.37
  10 -32  27   47.15    6.96
  10 -31  28   18.98    5.52
  10 -29  29    8.86    5.19
  10 -27  30    0.30    5.00
  10 -26  30    5.77    5.18
  10 -24  31    8.12    5.88
  10 -23  31    0.88    5.47
  10 -22  31   22.89    7.15
  10 -21  31   22.39    7.08
  10 -16  31   55.79    9.45
  10 -13  30   20.82    8.02
  11 -33  26   55.63    6.76
  11 -32  27    2.67    4.04
  11 -30  28    7.24    5.05
  11 -28  29   18.63    6.05
  11 -26  30    4.26    5.40
  11 -23  31   36.50    7.06
  11 -22  31    2.76    6.00
  11 -21  31   57.96    9.08
  11 -18  31   65.96    9.67
  11 -17  31   32.31    7.94
  11 -14  30   52.03    9.08
  11 -13  30    8.73    6.58
  12 -31  27   68.49    7.73
  12 -30  28    1.89    3.70
  12 -28  29   44.73    7.35
  12 -27  29  255.94   14.78
  12 -25  30   76.93    9.37
  12 -24  30   17.85    6.47
  12 -15  30  154.35   13.47
  12 -14  30   37.17    7.96
  12 -12  29   29.10    8.19
  13 -33  25    4.92    3.91
  13 -30  27   76.59    8.17
  13 -28  28   13.15    5.64
  13 -26  29  471.52   19.41
  13 -22  30    9.09    5.98
  13 -21  30   58.29    8.77
  13 -20  30   10.93    6.23
  13 -19  30   -0.06    5.42
  13 -18  30    5.87    5.84
  13 -17  30   92.17   10.66
  13 -16  30    2.56    4.34
  13 -13  29   13.82    7.10
  14 -32  25    5.12    3.95
  14 -29  27   29.81    5.88
  14 -27  28    4.69    4.81
  14 -24  29   36.10    7.35
  14 -23  29  202.89   13.84
  14 -17  29   17.51    6.72
  14 -16  29    5.10    5.90
  14 -15  29   51.90    8.80
  15 -27  27    6.39    4.97
  15 -24  28   26.35    6.56
  15 -16  28    9.84    6.04
  16 -29  25    4.41    3.95
  16 -27  26   26.17    5.69
  16 -24  27   14.36    5.71
  16 -23  27    4.90    5.12
  17 -26  25   18.90    5.35
  17 -23  26  271.05   14.24
  17 -22  26    1.71    4.92
  17 -21  26  124.85   10.50
  18 -24  24  133.91    9.92
   2 -27  26  156.37   12.81
   2 -26  26  186.64   13.88
   2 -24  27   31.43    7.37
   3 -29  26    1.91    5.58
   3 -27  27    6.56    5.32
   3 -26  27    1.00    5.18
   3 -24  28   42.80    8.00
   3 -23  28  274.07   16.81
   3 -22  28   43.30    8.63
   4 -30  26    2.49    5.24
   4 -28  27    0.31    4.80
   4 -26  28   11.95    6.22
   4 -23  29    3.45    5.27
   4 -22  29  409.81   20.45
   4 -21  29   37.57    8.16
   5 -31  26   24.18    6.20
   5 -30  27    5.95    5.05
   5 -28  28  119.65   11.09
   5 -25  29   43.15    8.04
   5 -20  30  122.79   11.84
   5 -19  30   26.20    6.82
   6 -32  26   78.14    8.81
   6 -31  27   15.10    4.80
   6 -27  29    7.96    5.61
   6 -26  29   13.59    5.89
   6 -23  30  150.77   13.24
   6 -22  30  202.14   15.41
   7 -31  27   52.03    7.54
   7 -30  28   62.89    7.67
   7 -28  29    5.18    4.01
   7 -24  30  106.41   11.47
   8 -36  23    9.97    4.48
   8 -35  24    3.99    4.31
   8 -34  25   63.87    7.34
   8 -33  26   20.73    5.24
   8 -30  28    5.12    4.87
   8 -26  30    5.45    4.61
   8 -25  30   32.07    7.62
   8 -21  31   31.29    7.26
   8 -20  31   62.33    9.78
   8 -19  31    7.41    4.88
   8 -18  31   73.82    9.71
   9 -37  22    5.52    3.71
   9 -36  23    7.77    4.15
   9 -35  24   11.14    4.17
   9 -34  25    0.19    3.47
   9 -33  26   19.05    5.29
   9 -30  28   31.25    6.60
   9 -28  29   60.08    8.36
   9 -26  30    9.09    5.78
   9 -25  30    0.59    5.56
   9 -21  31   45.51    8.76
   9 -20  31   15.99    6.64
   9 -19  31   98.84   11.29
   9 -18  31   41.18    7.70
  10 -36  23    2.31    3.27
  10 -35  24    0.86    3.39
  10 -34  25    5.30    3.82
  10 -30  28    6.41    4.88
  10 -28  29    2.06    4.99
  10 -25  30    3.93    5.46
  10 -20  31   29.13    6.96
  10 -19  31   52.73    8.59
  10 -15  30   32.33    7.66
  10 -14  30    4.78    6.09
  11 -31  27   26.41    5.89
  11 -29  28    4.88    5.07
  11 -27  29    3.02    5.18
  11 -25  30    3.23    4.50
  11 -24  30   41.32    7.91
  11 -23  30    6.62    5.82
  11 -15  30   19.54    7.56
  12 -34  24    2.48    3.69
  12 -33  25   10.49    4.40
  12 -32  26    8.34    4.59
  12 -30  27   56.09    7.65
  12 -26  29   32.57    7.26
  12 -23  30   51.27    8.48
  12 -20  30   78.66   10.05
  12 -19  30    1.60    5.51
  12 -18  30    4.41    6.11
  12 -17  30  146.67   13.05
  12 -13  29   15.55    7.04
  13 -31  26    0.39    4.15
  13 -29  27   41.17    7.06
  13 -27  28   27.30    6.82
  13 -25  29   14.06    6.39
  13 -15  29    2.72    5.93
  13 -14  29    4.07    4.55
  13 -12  28    6.38    6.23
  14 -31  25   35.45    5.99
  14 -30  26    4.90    4.24
  14 -28  27    2.21    4.53
  14 -21  29   17.55    6.33
  14 -20  29    9.39    5.93
  14 -19  29    3.49    6.03
  14 -18  29   54.42    8.61
  15 -31  24   42.65    6.13
  15 -30  25    4.91    4.14
  15 -26  27   16.29    5.47
  15 -23  28    1.47    3.97
  15 -22  28   -0.09    5.16
  15 -21  28    3.78    5.67
  15 -20  28  111.31   11.05
  15 -19  28   71.95    9.54
  15 -18  28   78.81    9.86
  15 -17  28   21.44    7.08
  16 -28  25   58.41    7.02
  16 -26  26    3.54    4.48
  16 -25  26   14.27    5.23
  16 -22  27    5.46    5.45
  16 -21  27  263.21   15.04
  16 -20  27   13.11    6.24
  16 -19  27  107.31   10.61
  16 -18  27   69.65    9.33
  17 -27  24    7.95    4.46
  17 -25  25   91.44    8.81
  17 -24  25   39.78    6.80
  18 -26  23    8.06    3.88
  18 -23  24   16.44    5.12
   2 -27  25   13.14    5.82
   2 -25  26  128.51   12.09
   3 -29  25  221.27   14.48
   3 -28  26   30.98    7.08
   3 -27  26   52.82    8.47
   3 -25  27   24.53    6.98
   4 -31  25  122.81   10.99
   4 -29  26   -0.74    5.55
   4 -27  27    2.68    5.37
   4 -25  28    3.56    5.01
   4 -24  28   17.73    6.64
   5 -33  24    1.78    4.81
   5 -32  25   83.56    9.14
   5 -29  27   -1.40    4.67
   5 -26  28   39.84    7.69
   5 -24  29   18.39    5.82
   5 -23  29  107.38   11.41
   6 -31  26    7.12    4.93
   6 -28  28    1.58    4.92
   6 -25  29   62.39    9.27
   6 -20  30    4.96    4.79
   6 -19  30  235.14   16.19
   7 -37  21   39.25    5.90
   7 -33  25    0.49    4.47
   7 -32  26    1.35    4.34
   7 -30  27    6.81    4.89
   7 -29  28   52.16    7.35
   7 -22  30   34.81    8.10
   7 -21  30   73.11   10.29
   7 -20  30    1.00    6.26
   7 -19  30   15.45    7.13
   7 -18  30   34.91    8.60
   8 -38  20   39.54    5.53
   8 -32  26    3.45    4.59
   8 -27  29   25.16    6.80
   8 -26  29    9.80    5.85
   8 -24  30   12.34    5.04
   8 -23  30   12.72    6.49
   8 -22  30   16.06    7.15
   8 -21  30   78.71   10.27
   8 -18  30    3.15    5.76
   8 -17  30    4.31    6.12
   8 -16  30    7.83    6.63
   9 -32  26   38.63    6.71
   9 -29  28    4.07    5.07
   9 -27  29   10.09    5.75
   9 -24  30    2.12    5.19
   9 -23  30   16.44    6.72
   9 -22  30   55.67    9.12
   9 -17  30    1.32    5.98
  10 -32  26   54.38    7.40
  10 -31  27   47.23    6.59
  10 -29  28    1.88    4.84
  10 -27  29  147.67   12.00
  10 -26  29   28.80    7.16
  10 -24  30   16.04    5.68
  10 -23  30    2.64    5.61
  10 -22  30   -0.55    5.37
  10 -21  30    9.49    6.33
  10 -20  30   61.87    9.57
  10 -16  30   18.72    7.13
  11 -36  22   36.11    5.34
  11 -33  25    3.18    4.15
  11 -30  27   89.81    9.12
  11 -28  28    0.96    4.92
  11 -26  29    4.52    5.09
  11 -22  30   36.09    7.83
  11 -21  30   13.13    6.75
  11 -18  30   15.58    6.87
  11 -17  30   36.94    7.95
  11 -14  29   13.65    6.64
  11 -13  29   10.58    6.77
  12 -31  26   42.47    6.95
  12 -28  28    0.94    3.98
  12 -27  28   25.33    6.94
  12 -24  29    1.58    5.41
  12 -15  29   32.13    8.21
  12 -14  29   19.64    6.07
  12 -12  28   44.31    8.98
  13 -34  23   11.01    4.31
  13 -33  24   47.60    6.33
  13 -30  26   37.02    6.71
  13 -28  27  166.78   11.96
  13 -26  28   45.17    8.03
  13 -22  29  112.62   11.28
  13 -21  29   43.61    8.09
  13 -20  29   36.04    7.64
  13 -19  29   19.14    6.53
  13 -18  29   62.07    9.04
  13 -17  29    3.75    6.25
  13 -16  29   12.50    5.32
  13 -14  28   41.58    8.14
  13 -13  28    9.51    6.85
  14 -33  23    1.25    3.92
  14 -32  24   42.85    6.18
  14 -29  26   50.22    7.11
  14 -27  27    0.11    4.63
  14 -24  28   14.03    6.11
  14 -23  28    1.79    5.78
  14 -17  28    4.52    5.47
  14 -16  28   33.58    7.78
  14 -15  28   72.13    9.60
  15 -29  25  168.31   11.21
  15 -27  26   52.68    7.74
  15 -24  27   -1.12    4.56
  15 -23  27   37.43    7.22
  15 -16  27   54.98    8.77
  16 -29  24   52.94    6.67
  16 -27  25    4.56    4.62
  16 -24  26  239.58   13.91
  16 -23  26    1.75    5.12
  17 -28  23    1.72    4.13
  17 -26  24   25.18    5.96
  17 -23  25   32.05    6.94
  17 -22  25    1.49    5.03
  17 -21  25  108.16   10.17
  18 -24  23   35.68    6.57
   2 -26  25   20.05    6.83
   3 -28  25   10.46    5.66
   3 -26  26   37.84    7.67
   3 -24  27   20.48    5.78
   3 -23  27   19.12    6.88
   4 -30  25   76.40    9.26
   4 -28  26    6.77    5.70
   4 -26  27    1.34    5.43
   4 -23  28    2.64    3.97
   5 -31  25   46.12    7.82
   5 -30  26   12.12    4.62
   5 -28  27   54.83    8.25
   5 -27  27    6.87    5.03
   5 -25  28    3.77    5.31
   5 -24  28    9.14    5.57
   5 -20  29    2.96    4.43
   6 -33  24   65.94    8.20
   6 -32  25   72.54    8.61
   6 -29  27   23.34    6.01
   6 -26  28   29.76    7.48
   6 -23  29   16.67    7.16
   6 -22  29    5.00    6.25
   6 -21  29   92.05   11.17
   6 -20  29    4.58    5.89
   7 -31  26   16.43    5.41
   7 -29  27   26.71    6.49
   7 -24  29   88.15   10.58
   8 -36  22    4.00    4.17
   8 -35  23    9.29    4.62
   8 -34  24    7.82    4.44
   8 -30  27   63.61    8.18
   8 -25  29   23.73    6.98
   8 -24  29   37.10    7.97
   8 -20  30   54.48    8.45
   8 -19  30   97.74   10.76
   9 -36  22   49.39    6.28
   9 -35  23    1.36    3.60
   9 -34  24    3.05    3.99
   9 -33  25  108.01    9.14
   9 -30  27   55.90    7.98
   9 -28  28   13.77    5.93
   9 -26  29   87.05    9.51
   9 -25  29    1.01    5.28
   9 -21  30   34.50    7.01
   9 -20  30    2.34    4.32
   9 -19  30  162.75   13.32
   9 -18  30   70.73    9.36
  10 -35  23   -0.06    3.36
  10 -34  24   14.09    4.66
  10 -31  26   10.51    5.20
  10 -30  27   68.06    8.32
  10 -28  28    3.36    5.24
  10 -25  29   88.09   10.35
  10 -24  29    8.78    5.65
  10 -15  29    1.90    5.63
  11 -31  26   19.05    5.76
  11 -29  27    6.85    5.35
  11 -27  28    0.42    5.06
  11 -25  29   20.35    5.53
  11 -24  29   15.56    6.66
  11 -23  29   18.16    6.64
  11 -16  29   -1.44    5.55
  11 -15  29   -0.21    6.01
  12 -35  22   10.51    4.23
  12 -33  24    0.17    3.94
  12 -30  26   13.44    5.82
  12 -28  27   71.01    8.93
  12 -26  28   19.58    6.61
  12 -23  29   25.81    7.04
  12 -20  29   22.65    7.08
  12 -19  29  149.70   12.97
  12 -18  29    6.44    6.02
  12 -17  29   74.65   10.15
  12 -16  29   12.29    5.57
  12 -13  28   20.06    7.57
  13 -32  24   24.84    5.55
  13 -31  25   44.80    6.73
  13 -29  26   22.91    6.20
  13 -27  27  142.85   11.59
  13 -25  28   21.45    6.86
  13 -16  28   23.46    7.09
  13 -15  28   61.80    9.38
  13 -12  27  133.77   12.69
  14 -31  24    9.04    4.47
  14 -28  26    3.66    4.85
  14 -21  28   92.99   10.21
  14 -20  28    3.62    5.42
  14 -19  28   52.28    8.73
  14 -18  28   27.03    7.23
  14 -14  27   10.28    6.37
  15 -31  23    4.08    4.14
  15 -30  24   23.81    5.50
  15 -26  26  144.89   11.12
  15 -25  26   11.22    5.50
  15 -22  27  100.48   10.14
  15 -21  27    4.03    5.93
  15 -20  27  104.37   10.72
  15 -19  27   62.34    9.03
  15 -18  27    0.87    5.84
  15 -17  27   28.53    7.29
  16 -28  24   38.17    6.32
  16 -25  25   54.41    7.85
  16 -22  26  350.03   17.04
  16 -20  26    3.22    5.65
  16 -19  26   79.12    9.79
  16 -18  26   75.56    9.67
  17 -27  23    0.32    4.35
  17 -25  24  187.47   12.00
  17 -24  24  137.35   11.12
  18 -26  22    4.47    3.43
  18 -23  23   27.88    5.96
  18 -22  23    5.09    5.20
   2 -25  25   15.16    6.62
   3 -29  24  110.27   11.09
   3 -27  25   47.07    8.53
   3 -25  26  237.42   15.40
   3 -24  26  133.59   12.32
   4 -31  24   27.56    6.70
   4 -29  25   34.71    7.34
   4 -27  26   39.57    7.76
   4 -25  27   31.15    6.52
   4 -24  27    2.57    5.64
   4 -23  27   14.13    6.21
   5 -34  22   60.15    8.18
   5 -33  23   13.66    5.85
   5 -29  26    3.29    3.90
   5 -28  26    0.03    4.50
   5 -26  27   49.11    8.41
   5 -23  28    0.33    5.25
   6 -31  25   13.18    5.84
   6 -27  27    4.30    5.02
   6 -25  28    6.02    6.35
   7 -36  21    6.54    4.39
   7 -35  22   19.58    5.40
   7 -34  23    7.14    4.89
   7 -33  24    4.07    4.85
   7 -30  26    0.45    4.42
   7 -28  27    1.37    5.33
   7 -22  29   -0.89    5.58
   7 -21  29   69.37   10.07
   7 -20  29   15.54    6.96
   7 -19  29   15.36    7.22
   8 -38  19    0.27    1.85
   8 -32  25   36.93    6.73
   8 -27  28   89.87    9.33
   8 -26  28    1.79    5.74
   8 -23  29    1.75    6.13
   8 -22  29  119.08   12.05
   8 -21  29    8.50    6.38
   8 -20  29   42.08    8.35
   8 -19  29   24.33    7.30
   8 -18  29    0.67    5.91
   8 -17  29    3.23    6.32
   9 -38  19    0.78    1.85
   9 -32  25  114.70    9.83
   9 -29  27  160.05   12.05
   9 -27  28    1.56    4.85
   9 -26  28   25.12    6.78
   9 -24  29    4.01    4.69
   9 -23  29   31.13    8.00
   9 -22  29   30.92    7.83
   9 -21  29   39.63    8.11
   9 -18  29    7.72    5.99
   9 -17  29   -0.28    5.69
   9 -16  29    3.66    6.22
  10 -37  20    2.12    3.38
  10 -32  25   43.05    6.87
  10 -29  27    3.67    5.07
  10 -27  28    0.85    4.30
  10 -26  28    2.65    5.38
  10 -23  29    2.05    5.28
  10 -22  29   17.86    6.83
  10 -21  29   59.37    9.54
  10 -20  29   68.02    9.63
  10 -19  29   68.52    9.90
  10 -18  29   75.31   10.42
  10 -16  29   -1.19    5.08
  11 -36  21    8.90    3.96
  11 -33  24    0.30    3.86
  11 -30  26   24.42    6.32
  11 -28  27   75.09    9.08
  11 -26  28    3.96    5.44
  11 -25  28    1.37    5.40
  11 -22  29   -1.05    5.30
  11 -21  29   48.30    8.60
  11 -20  29   93.51   10.97
  11 -18  29  183.60   14.43
  11 -17  29   29.32    6.65
  11 -14  28   32.93    8.54
  12 -31  25    3.45    4.66
  12 -29  26   42.85    7.69
  12 -27  27  479.33   20.07
  12 -25  28   28.75    7.27
  12 -24  28    3.21    5.92
  12 -16  28    4.66    5.93
  12 -15  28    9.85    6.56
  12 -14  28   13.85    5.43
  13 -34  22    1.03    3.80
  13 -30  25   27.65    6.21
  13 -28  26   44.03    7.63
  13 -26  27  491.78   20.26
  13 -22  28   18.53    6.61
  13 -21  28    1.77    5.46
  13 -20  28   15.59    6.38
  13 -19  28   55.35    8.79
  13 -18  28   11.51    6.08
  13 -17  28  114.19   11.90
  13 -14  27    4.84    5.46
  13 -13  27    4.90    6.45
  14 -33  22    0.70    3.83
  14 -32  23    7.72    4.44
  14 -29  25    4.47    4.86
  14 -27  26  154.64   11.73
  14 -24  27  105.50   10.63
  14 -23  27   -1.16    5.19
  14 -22  27   47.18    8.00
  14 -17  27   74.21    9.61
  14 -16  27    4.92    5.95
  14 -15  27   70.11    9.64
  15 -29  24  148.96   10.81
  15 -24  26   -1.30    5.07
  15 -23  26  171.53   12.60
  15 -16  26   20.63    7.12
  16 -27  24   93.29    8.95
  16 -24  25   50.90    8.10
  16 -23  25   26.85    7.21
  17 -28  22    1.61    4.09
  17 -26  23    4.03    4.88
  17 -23  24  378.42   17.03
  17 -22  24  138.06   11.28
  17 -21  24  225.26   14.06
  17 -20  24    1.97    5.09
  18 -24  22   58.64    7.64
   2 -26  24  298.77   17.03
   3 -28  24   15.17    6.35
   3 -26  25   17.50    6.40
   4 -31  23    0.64    4.90
   4 -30  24   59.28    8.59
   4 -28  25    0.71    5.06
   4 -26  26   56.65    8.52
   4 -25  26   64.31    9.03
   5 -31  24   55.83    8.21
   5 -29  25   10.60    5.47
   5 -27  26   41.04    7.73
   5 -25  27    2.67    5.27
   6 -35  21    7.09    5.30
   6 -34  22  237.24   13.50
   6 -33  23   10.77    5.19
   6 -30  25   20.93    5.93
   6 -29  26    1.92    3.33
   6 -26  27   25.31    6.92
   6 -23  28   54.55    8.99
   6 -22  28  287.06   17.52
   6 -21  28   12.28    6.94
   7 -31  25   35.98    6.81
   7 -29  26    4.13    4.95
   7 -24  28    6.78    6.58
   7 -23  28   93.77   10.83
   8 -31  25   68.36    8.49
   8 -30  26    1.24    3.75
   8 -27  27   96.36   10.39
   8 -25  28  112.62   11.52
   8 -24  28    5.43    5.94
   9 -35  22   13.47    4.39
   9 -34  23    0.59    3.69
   9 -33  24   18.24    4.75
   9 -25  28    6.69    6.17
   9 -24  28  158.13   13.16
   9 -20  29    2.65    4.31
   9 -19  29   16.03    5.71
  10 -31  25  151.14   11.28
  10 -30  26    0.18    3.68
  10 -28  27  241.50   14.29
  10 -27  27  131.58   11.52
  10 -25  28   57.61    8.89
  10 -24  28   28.34    7.64
  11 -32  24   36.04    6.44
  11 -29  26    3.43    5.07
  11 -27  27   38.33    7.56
  11 -24  28   31.48    7.72
  11 -23  28   39.25    8.25
  11 -16  28   46.08    8.63
  11 -15  28   27.52    7.85
  12 -35  21    2.72    3.54
  12 -34  22    1.87    3.80
  12 -33  23   11.14    4.64
  12 -28  26   46.88    8.05
  12 -26  27   41.83    7.99
  12 -23  28   12.32    5.34
  12 -20  28    6.47    5.93
  12 -19  28   38.38    8.16
  12 -18  28    8.08    6.14
  12 -17  28   10.15    6.27
  12 -14  27   43.92    8.64
  12 -13  27   25.74    7.97
  13 -32  23    9.81    4.89
  13 -29  25  115.38   10.35
  13 -27  26   81.44    9.59
  13 -25  27  171.04   12.61
  13 -16  27    1.98    5.45
  13 -15  27    2.52    5.83
  14 -28  25   77.11    8.87
  14 -21  27   24.02    6.90
  14 -20  27    5.11    5.44
  14 -19  27   32.41    7.39
  14 -14  26   15.34    6.95
  15 -31  22   49.31    6.76
  15 -25  25   14.97    5.93
  15 -22  26    9.85    5.71
  15 -21  26   34.86    7.60
  15 -20  26   17.51    6.59
  15 -19  26   75.80    9.70
  15 -18  26   58.80    8.96
  15 -17  26   78.99    9.70
  16 -25  24   23.30    6.49
  16 -21  25    1.59    5.59
  16 -20  25  157.12   12.46
  16 -18  25   38.14    8.01
  17 -27  22    6.56    4.84
  17 -24  23   61.12    8.60
   3 -29  23   33.63    7.67
   3 -27  24  270.42   16.18
   3 -25  25   16.93    6.22
   4 -29  24    4.14    5.68
   4 -27  25    1.71    5.24
   4 -24  26   10.15    6.14
   5 -34  21  118.72   10.56
   5 -30  24    1.74    5.09
   5 -28  25   20.55    6.52
   5 -26  26   48.81    8.15
   5 -23  27    1.11    3.83
   5 -22  27    1.45    5.43
   6 -31  24   27.40    6.73
   6 -29  25    5.66    5.28
   6 -27  26   -0.35    4.74
   6 -25  27  305.13   17.27
   7 -36  20    7.63    4.53
   7 -35  21   12.51    5.07
   7 -34  22   55.90    7.56
   7 -30  25    1.31    4.59
   7 -28  26    1.29    4.85
   7 -25  27    2.79    5.69
   7 -22  28    6.93    4.74
   7 -21  28   52.99    9.25
   7 -20  28    2.29    6.11
   8 -37  19   12.35    4.60
   8 -33  23   -1.09    4.08
   8 -32  24   19.76    5.80
   8 -30  25    3.26    4.87
   8 -26  27   64.31    9.16
   8 -23  28   56.43    8.93
   8 -22  28   74.49   10.13
   8 -21  28    5.72    6.11
   8 -20  28  120.22   12.39
   8 -19  28   52.57    9.44
   8 -18  28  170.61   14.50
   9 -37  19   17.46    5.03
   9 -33  23   51.91    7.14
   9 -32  24   69.83    8.20
   9 -29  26    0.84    4.68
   9 -27  27  213.78   13.93
   9 -26  27  181.88   13.74
   9 -23  28  141.03   12.76
   9 -22  28   95.21   11.10
   9 -21  28  142.16   13.03
   9 -20  28   -0.15    5.14
   9 -19  28   10.40    6.06
   9 -18  28   14.44    6.72
   9 -17  28   45.49    8.72
  10 -37  19   15.13    4.46
  10 -36  20  119.07    8.88
  10 -29  26    1.86    4.06
  10 -28  26   15.83    6.44
  10 -26  27  180.88   13.49
  10 -23  28  114.70   11.60
  10 -22  28   72.03   10.20
  10 -21  28   47.35    8.69
  10 -20  28    3.99    5.97
  10 -19  28   19.16    7.03
  10 -18  28   23.10    7.54
  10 -16  28   10.23    5.05
  11 -30  25  121.93   10.55
  11 -28  26    3.40    5.46
  11 -25  27   12.89    6.50
  11 -22  28   25.57    6.14
  11 -21  28   14.80    6.28
  11 -20  28   88.76   10.90
  11 -18  28   54.95    8.96
  11 -17  28   69.71    9.12
  12 -32  23    3.77    4.65
  12 -31  24    5.32    4.94
  12 -29  25  101.22   10.04
  12 -27  26   16.97    6.67
  12 -25  27  233.27   14.61
  12 -24  27   42.74    8.14
  12 -23  27   -0.78    4.96
  12 -16  27    9.93    6.22
  12 -15  27    4.03    6.15
  13 -30  24    9.90    5.41
  13 -28  25   41.25    7.53
  13 -26  26   36.51    7.75
  13 -25  26    8.64    6.11
  13 -22  27    3.42    5.40
  13 -21  27  189.18   14.01
  13 -20  27   17.41    6.62
  13 -19  27   79.75   10.04
  13 -18  27  180.02   13.99
  13 -17  27   46.05    8.54
  13 -14  26   19.44    6.82
  13 -13  26   16.72    6.86
  14 -34  20    1.92    3.93
  14 -33  21    7.20    4.36
  14 -32  22   83.34    7.80
  14 -30  23   31.19    6.50
  14 -27  25   19.15    5.57
  14 -24  26    2.37    4.38
  14 -23  26   54.61    8.52
  14 -22  26    4.77    5.56
  14 -17  26   31.62    7.97
  14 -16  26    3.17    5.80
  14 -15  26    0.80    4.03
  15 -24  25   45.92    7.96
  15 -23  25   16.49    6.50
  15 -16  25   18.61    6.78
  16 -26  23   20.99    6.13
  16 -24  24  357.03   16.98
  16 -23  24  358.91   17.65
  17 -28  21   20.97    5.14
  17 -26  22   23.61    5.99
  17 -22  23   20.65    6.71
  17 -21  23    9.48    6.08
  17 -20  23   24.42    6.63
  18 -24  21    0.91    4.87
   3 -28  23   25.28    6.86
   3 -26  24   14.53    6.23
   3 -25  24  297.34   17.01
   4 -31  22    2.86    5.31
   4 -30  23  127.28   11.27
   4 -28  24   39.45    7.55
   4 -26  25   10.18    4.76
   4 -25  25   13.96    6.32
   5 -32  22   99.43   10.07
   5 -29  24   68.50    8.96
   5 -27  25   26.47    6.89
   5 -25  26    2.30    3.87
   5 -24  26   61.29    9.04
   6 -35  20  164.62   11.38
   6 -34  21   10.23    5.50
   6 -33  22  274.98   14.86
   6 -30  24   19.01    6.00
   6 -28  25   23.53    6.61
   6 -26  26   11.32    5.93
   6 -22  27    4.66    5.80
   6 -21  27    3.90    6.07
   7 -37  18    7.87    4.43
   7 -32  23   10.14    5.18
   7 -29  25    3.91    4.96
   7 -27  26   11.51    5.96
   7 -24  27  509.17   22.32
   7 -23  27    2.63    5.76
   8 -38  17   29.49    5.40
   8 -31  24   38.30    6.89
   8 -27  26   -0.91    5.43
   8 -25  27  151.05   12.62
   8 -24  27   10.85    6.21
   9 -34  22   13.33    4.18
   9 -28  26    5.40    4.06
   9 -27  26   25.47    7.08
   9 -25  27   71.54    9.65
   9 -24  27    4.09    5.85
  10 -38  17   -0.57    3.31
  10 -31  24   27.21    6.40
  10 -29  25  178.88   12.80
  10 -27  26   11.66    5.97
  10 -25  27   66.16    9.29
  10 -24  27   10.46    6.50
  11 -37  18   45.46    5.90
  11 -32  23    2.40    4.49
  11 -31  24   36.87    6.29
  11 -29  25   25.22    6.33
  11 -27  26   22.72    6.68
  11 -24  27    1.51    5.03
  11 -23  27    0.33    5.43
  11 -22  27   -0.25    4.99
  11 -17  27  108.97   11.45
  11 -16  27   26.22    7.55
  11 -15  27    3.06    5.81
  12 -30  24  110.96   10.24
  12 -28  25  333.06   17.01
  12 -26  26   76.55    9.69
  12 -25  26   29.28    7.44
  12 -22  27   98.98   10.84
  12 -20  27  254.02   16.33
  12 -19  27  109.37   11.48
  12 -18  27  280.57   17.16
  12 -17  27   95.92   10.77
  13 -33  21   13.16    4.93
  13 -32  22   27.85    6.02
  13 -29  24  156.75   11.79
  13 -27  25  283.31   15.80
  13 -16  26   35.36    8.20
  13 -15  26  126.27   12.19
  14 -32  21   22.47    5.73
  14 -31  22   22.31    5.89
  14 -28  24  305.02   15.46
  14 -27  24   92.07   10.07
  14 -24  25    1.79    5.45
  14 -21  26   69.93    8.59
  14 -20  26   19.44    6.29
  14 -19  26   46.87    8.25
  14 -15  25   15.08    6.67
  14 -14  25    0.68    5.59
  15 -32  20   18.01    4.99
  15 -31  21   36.48    6.38
  15 -25  24  194.53   13.26
  15 -22  25    5.37    4.51
  15 -21  25   27.92    7.16
  15 -20  25   12.91    6.56
  15 -19  25   12.88    6.79
  15 -18  25   30.83    7.96
  16 -25  23   24.79    6.70
  16 -21  24   56.72    8.50
  16 -18  24   43.32    8.10
  17 -30  19   20.16    5.03
  17 -27  21   17.58    5.22
  17 -24  22  314.74   15.94
  18 -25  20  114.85    9.89
  18 -22  21   35.53    6.91
   3 -29  22  122.57   11.39
   3 -27  23    9.62    6.26
   4 -30  22   57.97    8.44
   4 -29  23   28.27    6.61
   4 -27  24   10.58    5.55
   4 -24  25    3.89    5.22
   5 -30  23   31.85    7.13
   5 -28  24    1.49    5.30
   5 -26  25  114.65   11.18
   5 -25  25   40.59    7.55
   5 -23  26   28.49    6.24
   6 -32  22   98.24    9.95
   6 -29  24    2.73    4.75
   6 -25  26    6.59    4.52
   7 -30  24    0.94    4.58
   7 -28  25   56.06    8.35
   7 -25  26   10.61    6.54
   7 -22  27  155.19   12.79
   7 -21  27    4.36    5.79
   8 -36  19    3.09    4.45
   8 -35  20   20.19    5.66
   8 -34  21    8.68    4.68
   8 -33  22    2.79    4.50
   8 -32  23    4.87    3.84
   8 -30  24   40.19    7.43
   8 -26  26   -1.02    5.57
   8 -23  27   49.03    7.80
   8 -22  27   11.07    6.71
   8 -21  27    4.23    5.86
   8 -20  27    3.75    6.16
   8 -19  27    5.45    6.37
   9 -36  19    5.44    4.84
   9 -34  21   19.75    5.24
   9 -33  22   23.26    5.77
   9 -29  25   54.17    7.41
   9 -28  25    0.06    4.66
   9 -26  26   14.23    6.37
   9 -23  27    2.19    5.26
   9 -22  27   85.77   10.70
   9 -21  27   29.63    7.79
   9 -20  27   27.85    7.62
   9 -19  27    4.31    5.93
   9 -18  27   10.89    6.56
  10 -36  19    9.82    4.48
  10 -35  20    8.32    4.57
  10 -34  21   29.31    6.01
  10 -30  24    0.16    4.76
  10 -28  25  187.46   13.49
  10 -26  26    8.19    6.02
  10 -23  27   29.83    6.53
  10 -22  27   25.24    7.41
  10 -21  27   57.63    9.28
  10 -20  27  101.00   11.31
  10 -19  27   -0.11    5.51
  10 -18  27   79.63   10.49
  11 -31  23   58.44    7.96
  11 -28  25  218.74   14.06
  11 -25  26   16.91    6.48
  11 -21  27   56.78    8.25
  11 -20  27    9.16    6.15
  11 -18  27   40.51    7.44
  12 -32  22   52.54    7.36
  12 -31  23   34.92    6.15
  12 -29  24    2.03    5.23
  12 -27  25  137.88   11.66
  12 -24  26   12.37    6.64
  12 -23  26   48.69    8.82
  12 -16  26   23.46    7.54
  12 -15  26   27.54    7.75
  13 -31  22  165.38   11.60
  13 -28  24    7.53    5.79
  13 -26  25   65.25    8.23
  13 -22  26   28.87    6.40
  13 -21  26   97.03   10.79
  13 -20  26  186.03   14.03
  13 -19  26    3.35    5.69
  13 -18  26  150.44   13.03
  13 -17  26  119.98   11.84
  13 -14  25   56.89    9.46
  13 -13  25  118.24   11.83
  14 -33  20   41.01    5.96
  14 -30  22  154.14   11.40
  14 -23  25    5.10    6.04
  14 -22  25    6.14    6.01
  14 -21  25    4.95    5.20
  14 -18  25  108.39   11.23
  14 -17  25   48.55    8.63
  14 -16  25   14.83    6.70
  15 -30  21   14.00    5.35
  15 -26  23  377.29   17.80
  15 -23  24  176.87   13.02
  15 -22  24  222.02   14.56
  15 -16  24  109.76   11.33
  16 -31  19   82.56    8.17
  16 -28  21   48.01    7.14
  16 -26  22   88.61    9.23
  16 -24  23  168.20   12.01
  16 -23  23   10.13    6.67
  17 -29  19    7.60    4.37
  17 -25  21    8.64    5.80
  17 -21  22    3.98    5.49
  17 -20  22    0.87    5.40
  17 -19  22    2.64    4.83
  18 -24  20   12.41    5.57
  19 -24  18  110.88    9.65
   3 -28  22  143.12   12.13
   3 -26  23   38.74    7.57
   4 -31  21    5.16    5.13
   4 -29  22   53.84    8.09
   4 -28  23   18.58    5.99
   4 -27  23   24.14    6.49
   4 -25  24   27.67    7.10
   5 -33  20  100.51   10.14
   5 -32  21    7.23    5.85
   5 -29  23   45.93    8.10
   5 -27  24    3.49    5.57
   5 -24  25  133.74   12.05
   6 -33  21    5.63    4.49
   6 -30  23   74.83    8.94
   6 -26  25    5.64    5.51
   6 -25  25  372.16   18.90
   6 -22  26   52.71    8.60
   7 -33  21   25.16    6.37
   7 -29  24  121.97   10.97
   7 -27  25    5.47    5.25
   7 -24  26   -0.46    5.45
   7 -23  26   38.52    7.99
   7 -22  26   25.76    7.05
   8 -31  23    4.86    4.84
   8 -27  25   40.17    7.73
   8 -25  26    4.38    4.67
   8 -24  26   16.47    6.56
   8 -23  26   83.56   10.15
   9 -29  24   17.66    6.15
   9 -27  25  278.70   16.25
   9 -25  26   11.88    6.30
   9 -24  26   21.39    7.20
  10 -31  23   28.02    6.46
  10 -29  24    7.15    5.52
  10 -27  25   21.76    6.75
  10 -25  26    3.29    4.16
  10 -24  26   26.19    7.24
  10 -23  26   19.88    6.62
  11 -36  18   16.82    4.85
  11 -33  21    2.45    4.33
  11 -32  22   14.92    5.37
  11 -26  25   26.77    7.14
  11 -24  26    8.04    5.03
  11 -23  26    6.07    6.25
  11 -22  26   41.48    8.47
  11 -21  26   27.45    7.17
  11 -17  26    6.06    6.21
  11 -16  26   41.78    8.65
  12 -31  22   37.84    6.96
  12 -28  24   64.21    8.95
  12 -26  25  225.67   14.25
  12 -25  25   39.60    7.92
  12 -22  26  121.81   11.44
  12 -20  26   37.56    8.13
  12 -19  26   69.72    9.76
  12 -18  26   14.13    6.59
  12 -17  26   -0.08    5.12
  13 -34  19   22.10    5.35
  13 -33  20    9.68    4.94
  13 -26  24    7.86    5.96
  13 -24  25    9.61    6.48
  13 -22  25  106.26   11.18
  13 -16  25   73.78   10.15
  13 -15  25  180.19   14.04
  14 -33  19   22.18    5.56
  14 -32  20    5.53    4.96
  14 -29  22   91.77    9.71
  14 -27  23  239.01   14.67
  14 -24  24   39.15    8.02
  14 -20  25   23.14    5.79
  14 -19  25   20.73    5.79
  14 -15  24    3.79    5.51
  14 -14  24    0.13    5.77
  15 -34  17   58.93    6.75
  15 -33  18   14.01    4.82
  15 -32  19  106.12    8.98
  15 -29  21   49.31    7.50
  15 -25  23   52.47    8.60
  15 -20  24   39.27    7.94
  15 -19  24  136.05   12.43
  16 -27  21   55.91    7.72
  16 -25  22  132.45   11.17
  16 -24  22   11.28    5.83
  16 -21  23    5.03    4.75
  16 -20  23   11.95    6.36
  16 -19  23    0.98    5.63
  17 -27  20    1.60    3.43
  17 -24  21   58.27    8.61
  17 -23  21   22.27    6.55
  18 -27  18    4.96    5.03
  18 -25  19    4.30    5.17
  18 -22  20   13.22    5.54
   3 -27  22  192.26   13.79
   4 -30  21   17.14    6.20
   4 -28  22   38.71    7.32
   4 -26  23   70.36    9.54
   5 -31  21    2.78    5.08
   5 -28  23  162.70   12.66
   5 -26  24   39.77    7.83
   5 -25  24   30.02    7.29
   6 -33  20  476.19   19.35
   6 -32  21    5.09    5.62
   6 -29  23    7.04    5.11
   6 -27  24    5.45    5.36
   7 -31  22   -0.61    4.45
   7 -30  23   15.03    5.03
   7 -28  24    9.69    5.34
   7 -25  25   94.41   10.64
   7 -21  26  114.43   11.29
   8 -34  20   11.54    5.06
   8 -30  23   17.30    6.27
   8 -26  25   88.14   10.25
   8 -25  25    4.15    5.20
   8 -22  26   10.11    6.28
   8 -21  26  102.73   11.66
   8 -20  26    9.50    6.48
   9 -35  19   15.98    5.29
   9 -34  20   12.92    5.21
   9 -28  24    7.20    5.61
   9 -26  25    7.07    5.80
   9 -23  26   11.79    5.51
   9 -21  26    3.08    5.80
   9 -20  26   95.60   11.12
   9 -19  26    2.62    5.69
  10 -30  23  104.56   10.07
  10 -28  24   11.25    5.82
  10 -26  25  301.51   16.91
  10 -25  25    1.28    5.51
  10 -22  26    1.32    5.28
  10 -21  26   99.58   11.20
  10 -20  26    4.38    5.95
  10 -19  26    9.83    6.24
  10 -18  26    2.68    6.12
  11 -31  22    8.29    5.23
  11 -28  24    0.42    3.72
  11 -27  24    5.49    5.09
  11 -25  25    7.09    5.85
  11 -24  25    0.12    4.97
  11 -20  26   12.11    5.30
  11 -18  26   27.01    6.42
  12 -35  18  147.76   10.06
  12 -34  19   27.31    5.80
  12 -33  20    7.14    4.85
  12 -26  24   71.19    9.31
  12 -24  25   27.73    6.94
  12 -23  25   46.58    8.43
  12 -22  25   17.27    6.92
  12 -16  25   -2.23    5.69
  12 -15  25   91.09   10.96
  13 -31  21   10.85    5.80
  13 -25  24  153.17   12.63
  13 -21  25    4.99    5.95
  13 -20  25   14.56    6.48
  13 -19  25  216.75   15.09
  13 -18  25   71.70    9.66
  13 -17  25   28.52    6.67
  13 -14  24    4.74    6.17
  14 -30  21    4.76    5.15
  14 -28  22  252.00   14.73
  14 -23  24   29.59    7.02
  14 -22  24    1.74    5.24
  14 -21  24    2.78    5.61
  14 -20  24    0.40    4.83
  14 -19  24   37.11    7.73
  14 -18  24   11.97    6.80
  14 -17  24   52.69    8.86
  14 -16  24   46.97    8.42
  15 -30  20  116.21    9.98
  15 -23  23   39.18    7.94
  15 -22  23   15.51    6.82
  15 -17  23   40.17    8.13
  15 -16  23    7.62    6.02
  16 -33  16  101.61    8.44
  16 -32  17   76.99    7.79
  16 -31  18    5.79    4.60
  16 -28  20    1.80    4.91
  16 -26  21  127.68   10.80
  16 -22  22    7.56    6.17
  16 -21  22  228.32   14.73
  16 -17  22    1.21    5.41
  17 -29  18   18.49    5.29
  17 -27  19  152.88   11.08
  17 -25  20   10.31    5.93
  17 -20  21    8.74    6.13
  17 -19  21    3.55    5.75
  18 -28  17  141.79   10.23
  18 -23  19    0.82    4.99
  19 -24  17   34.00    6.68
   3 -28  21   39.06    7.68
   4 -29  21   11.01    5.91
   4 -27  22   61.79    8.77
   5 -33  19   96.36   10.10
   5 -29  22   40.60    7.61
   5 -27  23   46.72    8.41
   5 -24  24  202.83   14.52
   6 -31  21   74.93    9.37
   6 -28  23   30.13    7.10
   6 -26  24   45.87    7.21
   6 -25  24   42.02    8.04
   7 -35  18    4.99    4.68
   7 -34  19   17.87    5.82
   7 -33  20   81.94    8.88
   7 -30  22   12.02    5.79
   7 -27  24  143.25   11.65
   7 -24  25  131.61   11.61
   7 -23  25   58.52    9.05
   7 -22  25   20.11    7.04
   8 -32  21    1.89    4.47
   8 -31  22    0.09    3.58
   8 -29  23    5.39    5.78
   8 -27  24    6.19    5.68
   8 -24  25   74.29    9.72
   8 -23  25   19.83    6.82
   9 -37  16   94.22    8.56
   9 -32  21    1.75    4.96
   9 -29  23   15.80    6.09
   9 -27  24  102.92   10.71
   9 -25  25   90.50    9.78
   9 -24  25   58.23    9.03
   9 -23  25   24.35    7.01
  10 -39  13    0.39    1.79
  10 -31  22    0.77    3.30
  10 -29  23   50.99    7.99
  10 -27  24   11.78    6.41
  10 -24  25   19.62    6.86
  10 -23  25   39.57    8.45
  11 -32  21   20.11    5.16
  11 -30  22    1.89    4.86
  11 -28  23   43.38    7.75
  11 -26  24  144.88   12.38
  11 -23  25   56.72    9.07
  11 -22  25    4.56    6.15
  11 -21  25   30.37    7.70
  11 -18  25    3.05    5.46
  11 -17  25   13.62    6.38
  12 -31  21   22.43    6.31
  12 -25  24   44.79    8.21
  12 -20  25   22.82    7.32
  12 -19  25    4.06    5.89
  12 -18  25   98.80   10.93
  12 -17  25   83.23   10.01
  13 -30  21   74.19    8.96
  13 -26  23   11.60    6.45
  13 -24  24   24.18    6.41
  13 -22  24   44.93    8.44
  13 -17  24   42.97    8.35
  13 -16  24   14.95    6.88
  13 -15  24    5.16    6.05
  14 -29  21  206.89   13.56
  14 -27  22   86.82    9.99
  14 -24  23    9.23    6.16
  14 -14  23    7.31    6.34
  15 -29  20   16.68    5.95
  15 -25  22   31.77    7.30
  15 -24  22  132.14   11.71
  15 -19  23   51.79    8.66
  16 -27  20   27.57    6.54
  16 -24  21   46.23    8.11
  16 -20  22   80.21    9.22
  17 -28  18   28.00    5.95
  17 -26  19   10.91    5.44
  17 -23  20   91.72   10.03
  18 -21  19    0.60    4.74
   3 -28  20  276.06   16.10
   3 -27  21    1.64    4.23
   4 -30  20  234.50   14.63
   4 -28  21   43.94    7.75
   4 -26  22  141.26   12.10
   5 -28  22    4.69    5.03
   5 -26  23  186.99   13.21
   5 -25  23  279.33   16.52
   6 -35  17   11.78    5.47
   6 -34  18  132.18   10.96
   6 -33  19   53.34    8.16
   6 -27  23  248.29   15.20
   6 -24  24    7.13    5.86
   7 -37  15    1.06    4.20
   7 -31  21    5.25    4.96
   7 -29  22   54.93    8.15
   7 -28  23   49.91    7.27
   7 -27  23   74.76    9.44
   7 -24  24    3.16    5.02
   8 -34  19    0.99    3.32
   8 -31  21   40.65    7.14
   8 -26  24  107.96   10.42
   8 -25  24   -0.06    5.18
   8 -22  25    1.87    4.03
   8 -21  25   96.72   11.10
   9 -28  23    5.25    5.41
   9 -26  24    0.38    4.86
   9 -25  24   64.58    9.06
   9 -22  25  143.60   12.77
   9 -21  25   53.93    9.23
   9 -20  25   59.44    9.42
  10 -31  21    0.67    4.83
  10 -28  23   25.80    6.79
  10 -26  24   19.28    5.95
  10 -25  24  179.60   13.96
  10 -22  25   13.77    5.48
  10 -21  25   59.49    9.50
  10 -20  25    8.64    6.30
  10 -19  25    2.70    5.74
  11 -32  20    2.97    4.71
  11 -29  22   24.70    6.34
  11 -27  23   17.33    6.41
  11 -25  24    1.01    5.10
  11 -24  24  150.66   12.98
  11 -20  25    7.91    5.00
  12 -30  21   23.81    6.55
  12 -26  23    3.46    5.53
  12 -24  24   48.11    7.82
  12 -23  24   38.49    8.25
  12 -22  24   24.18    7.39
  12 -16  24    8.29    6.93
  13 -32  19   15.91    5.79
  13 -29  21   19.65    6.39
  13 -27  22   13.87    6.21
  13 -25  23   25.99    7.46
  13 -24  23    5.30    5.94
  13 -21  24  115.79   11.14
  13 -20  24    8.56    5.71
  13 -19  24  244.80   15.84
  13 -18  24    1.28    5.45
  14 -31  19   52.88    7.79
  14 -30  20    1.37    4.04
  14 -28  21    9.20    5.91
  14 -23  23   23.09    6.11
  14 -22  23    6.06    5.99
  14 -21  23   38.19    7.78
  14 -20  23   72.83    9.77
  14 -19  23  150.53   13.03
  14 -17  23    5.83    6.03
  14 -16  23    4.58    5.84
  15 -31  18   90.07    9.19
  15 -30  19   95.35    8.93
  15 -26  21  107.24   10.53
  15 -23  22   36.46    7.57
  15 -22  22  331.42   17.58
  15 -21  22   38.91    7.80
  15 -17  22  104.78   11.26
  15 -16  22    0.96    5.44
  16 -22  21   13.16    6.33
  16 -21  21   16.99    6.89
  16 -20  21   55.64    8.74
  16 -18  21    8.48    5.98
  17 -30  16   94.47    8.72
  17 -27  18   12.47    5.48
  17 -21  20    8.03    5.76
  17 -19  20    3.17    5.92
  18 -23  18    4.30    5.24
   4 -29  20   99.58   10.27
   4 -27  21   29.10    7.00
   5 -30  20  114.42   10.72
   5 -29  21   38.64    6.59
   5 -27  22    4.69    4.23
   5 -26  22   37.73    7.76
   6 -31  20  561.23   21.39
   6 -25  23  320.09   17.49
   7 -28  22   50.54    8.09
   7 -23  24    0.95    5.12
   8 -34  18    5.84    4.84
   8 -33  19   33.82    6.42
   8 -29  22    7.32    5.51
   8 -27  23   60.01    8.61
   8 -26  23   13.03    5.90
   8 -24  24    2.86    5.42
   8 -23  24   -0.58    5.22
   9 -36  16  131.61    9.91
   9 -33  19   49.19    7.61
   9 -32  20   50.29    7.74
   9 -29  22    3.77    5.54
   9 -27  23   82.16    9.84
   9 -24  24   19.52    7.17
   9 -23  24   22.74    7.24
  10 -34  18    7.74    5.22
  10 -27  23  189.57   13.36
  10 -26  23  206.02   14.51
  10 -24  24   43.53    8.18
  10 -23  24   88.63   10.62
  10 -22  24   29.67    7.38
  11 -30  21    5.90    4.89
  11 -28  22    3.23    5.55
  11 -26  23   22.20    6.99
  11 -23  24    6.93    6.09
  11 -22  24    4.46    5.95
  11 -21  24   65.02    9.60
  11 -20  24    0.23    5.39
  11 -18  24   28.47    7.23
  12 -32  19   18.27    5.90
  12 -29  21   18.06    6.23
  12 -27  22   26.62    7.28
  12 -25  23   13.14    6.45
  12 -24  23   60.48    9.12
  12 -20  24  373.36   19.43
  12 -19  24    5.58    5.63
  12 -18  24  133.88   12.46
  12 -17  24   21.43    6.14
  13 -30  20  230.79   14.11
  13 -28  21   71.04    9.16
  13 -26  22   95.53   10.55
  13 -22  23    4.97    6.23
  13 -21  23   19.67    6.54
  13 -17  23  240.25   15.90
  13 -16  23  435.22   20.83
  13 -15  23    6.92    6.32
  14 -30  19    6.09    5.48
  14 -24  22    4.09    5.62
  14 -23  22   95.31   10.48
  14 -15  22    6.20    6.58
  15 -25  21  230.89   14.27
  15 -24  21    4.14    5.54
  15 -19  22  355.25   18.10
  16 -24  20  164.72   12.61
  17 -23  19    7.87    6.02
  18 -24  17   23.04    6.56
   4 -28  20  121.32   11.10
   5 -32  18    6.61    5.46
   5 -29  20  105.87   10.49
   5 -28  21   12.89    4.79
   5 -27  21  163.58   12.60
   6 -30  20   36.30    7.43
   6 -26  22    4.03    5.31
   6 -24  23  230.55   14.94
   7 -36  15   -0.16    4.23
   7 -32  19   12.09    5.50
   7 -29  21   14.72    6.14
   7 -27  22   55.07    8.63
   7 -24  23   67.83    9.50
   8 -37  14   11.18    4.90
   8 -31  20   29.70    6.55
   8 -25  23    2.21    5.24
   8 -22  24    6.91    4.68
   9 -28  22    0.01    4.96
   9 -26  23   27.42    6.13
   9 -25  23    1.16    5.68
   9 -22  24    0.40    4.02
   9 -21  24    0.52    5.98
  10 -39  11    1.39    1.97
  10 -31  20   13.59    5.95
  10 -28  22    5.53    4.53
  10 -27  22   10.45    5.82
  10 -25  23  104.98   11.36
  10 -21  24   17.77    6.71
  10 -20  24   26.58    7.45
  11 -33  18    2.24    4.69
  11 -32  19    1.62    4.63
  11 -29  21    5.12    5.59
  11 -27  22   33.55    7.64
  11 -25  23  104.40   10.34
  11 -24  23   68.00    9.66
  12 -30  20   74.71    8.99
  12 -28  21   47.27    8.03
  12 -26  22   60.63    9.18
  12 -23  23    4.98    5.84
  12 -22  23  133.92   12.45
  12 -17  23  151.27   13.16
  13 -33  17   93.98    9.14
  13 -29  20   30.83    6.99
  13 -27  21   43.98    7.75
  13 -25  22   22.95    5.81
  13 -24  22  133.43   12.36
  13 -20  23   11.16    4.96
  13 -19  23  274.63   16.33
  13 -18  23    2.10    4.53
  14 -33  16   52.92    7.59
  14 -32  17   25.66    6.22
  14 -28  20    6.27    4.72
  14 -22  22    4.08    5.12
  14 -21  22   44.56    8.45
  14 -20  22   73.17    9.62
  14 -19  22    7.29    6.99
  14 -18  22   90.77   10.77
  14 -17  22    1.81    5.67
  14 -16  22   11.00    5.88
  15 -23  21   43.04    7.34
  15 -22  21    2.92    5.54
  15 -21  21   30.41    7.42
  15 -20  21   42.41    8.58
  15 -19  21   66.58    9.42
  15 -18  21   90.51   10.57
  15 -17  21   35.41    8.14
  15 -16  21   26.12    7.41
  16 -25  19   22.41    6.72
  16 -21  20    4.19    5.69
  16 -20  20    0.84    5.90
  16 -19  20   10.95    6.58
  16 -18  20   11.80    6.19
  17 -25  18   58.19    7.66
  17 -24  18    3.42    5.88
  17 -21  19   16.82    5.55
  17 -19  19   44.48    8.28
  18 -22  17   23.34    6.63
   4 -29  19    4.32    5.25
   4 -27  20  141.07   12.04
   5 -30  19   19.64    6.23
   5 -28  20    4.77    5.25
   5 -26  21   41.68    7.89
   6 -32  18  348.91   17.03
   6 -29  20   24.38    6.44
   6 -27  21   22.11    6.41
   6 -25  22  128.40   11.67
   7 -30  20   33.45    6.91
   7 -28  21    9.87    5.64
   8 -30  20   11.14    5.46
   8 -29  21    1.98    3.69
   8 -27  22   17.77    5.30
   8 -26  22   -0.46    5.39
   8 -24  23   10.08    4.71
   8 -23  23   73.08    9.75
   9 -34  17   15.12    5.91
   9 -32  19    4.60    4.02
   9 -29  21   35.99    6.40
   9 -27  22    4.96    4.13
   9 -26  22    3.21    5.30
   9 -24  23   60.07    8.85
   9 -23  23  256.15   16.35
  10 -30  20   21.79    6.31
  10 -28  21    0.35    5.00
  10 -26  22   28.78    7.35
  10 -24  23   12.41    5.14
  10 -23  23  170.22   13.86
  10 -22  23  160.16   13.54
  11 -31  19   31.16    6.72
  11 -30  20   15.80    5.16
  11 -25  22  133.74   12.08
  11 -23  23   69.97    8.88
  11 -22  23  429.63   20.84
  11 -21  23    5.99    6.28
  11 -20  23  390.51   20.15
  12 -34  16  226.21   13.03
  12 -29  20   29.07    6.90
  12 -27  21   32.61    7.36
  12 -25  22  182.18   13.23
  12 -24  22    8.14    6.38
  12 -20  23   26.04    6.41
  12 -19  23   84.68    9.69
  12 -18  23  282.05   16.84
  13 -31  18  195.42   12.94
  13 -30  19   19.93    5.67
  13 -28  20   67.46    9.00
  13 -25  21   39.90    7.66
  13 -22  22    2.67    6.03
  13 -21  22    3.70    5.58
  13 -20  22   92.08   10.46
  13 -19  22   19.42    7.06
  13 -18  22  125.26   12.11
  13 -17  22    8.72    6.87
  13 -16  22    3.54    6.14
  14 -30  18  221.50   13.86
  14 -28  19    8.37    5.90
  14 -26  20   10.06    5.93
  14 -23  21   21.96    6.86
  14 -15  21  259.86   16.18
  15 -24  20   12.84    6.37
  15 -23  20  161.36   12.89
  16 -28  17   31.19    6.76
  16 -26  18   36.54    7.46
  16 -23  19   46.54    8.27
  17 -25  17   33.86    7.23
  17 -22  18   39.53    7.74
  17 -21  18   10.66    6.38
  18 -24  16   95.01    9.73
  19 -28  12   -0.41    2.17
  19 -24  14   30.64    6.76
   4 -28  19    4.65    5.49
   5 -33  16   15.91    6.40
   5 -32  17    4.18    5.20
   5 -29  19   20.35    6.33
   5 -27  20   20.87    6.45
   6 -30  19   27.12    6.88
   6 -28  20   21.79    6.36
   6 -26  21  381.90   18.67
   7 -35  15   43.88    7.10
   7 -34  16    2.73    4.88
   7 -33  17    3.48    4.79
   7 -29  20   20.50    6.30
   7 -27  21   26.11    6.99
   7 -24  22   -0.07    5.01
   8 -36  14   53.90    7.32
   8 -32  18   87.76    9.33
   8 -29  20    2.09    5.42
   8 -25  22   -0.71    4.95
   8 -24  22   38.52    7.77
   9 -32  18   76.05    8.89
   9 -31  19   10.30    5.47
   9 -29  20    8.10    5.81
   9 -28  21    6.01    4.14
   9 -27  21   18.20    6.38
   9 -25  22    3.45    5.75
   9 -22  23  101.68   10.61
  10 -29  20    5.05    5.54
  10 -27  21  262.69   15.88
  10 -25  22   72.50    9.72
  10 -24  22  175.78   13.77
  10 -21  23  448.79   21.04
  10 -20  23   49.69    8.92
  11 -32  18   16.63    5.07
  11 -30  19    7.26    5.29
  11 -23  22   53.25    8.88
  12 -31  18    2.51    5.00
  12 -30  19   11.94    4.94
  12 -28  20   76.95    9.62
  12 -26  21  133.37   11.98
  12 -25  21   41.89    7.96
  12 -23  22   72.39    9.04
  12 -22  22   14.87    7.03
  12 -20  22   47.70    8.61
  12 -18  22   17.02    7.12
  13 -33  16   87.83    8.70
  13 -30  18   53.71    8.13
  13 -29  19    3.90    3.93
  13 -24  21    0.90    5.89
  14 -32  16    2.05    3.97
  14 -29  18   20.49    6.44
  14 -22  21   34.52    6.71
  14 -21  21    3.36    5.60
  14 -20  21   68.21    9.59
  14 -18  21    3.63    5.99
  14 -17  21   36.44    7.86
  14 -16  21   66.34    9.42
  15 -29  17   84.95    9.49
  15 -25  19   40.91    7.80
  15 -21  20   39.13    7.92
  15 -20  20  178.26   13.90
  15 -19  20    7.67    6.10
  15 -18  20   89.91   10.57
  15 -17  20   30.58    7.51
  15 -16  20    6.94    6.31
  16 -30  15   44.08    7.54
  16 -27  17   49.77    7.75
  16 -22  19   13.66    5.43
  16 -20  19    4.79    5.73
  16 -19  19    2.91    5.62
  16 -18  19   10.35    5.96
  16 -17  19    6.54    5.89
  17 -28  15   96.76    9.42
  17 -24  17    2.53    5.80
  18 -21  16    4.50    5.72
   4 -30  17   35.72    7.16
   5 -31  17  130.84   11.32
   5 -28  19    2.20    4.95
   6 -34  15    4.26    4.88
   6 -33  16   11.66    5.54
   6 -29  19   66.67    8.84
   6 -27  20   55.13    8.29
   7 -31  18   10.36    5.35
   7 -30  19   28.79    5.83
   7 -28  20   19.47    6.22
   8 -30  19    1.69    4.95
   8 -26  21    4.94    5.43
   8 -23  22   39.97    8.05
   9 -34  16   77.15    8.06
   9 -28  20   29.05    7.32
   9 -26  21    0.14    5.11
   9 -24  22   10.19    4.83
   9 -23  22   47.40    8.66
   9 -22  22    3.58    5.50
  10 -28  20   42.47    7.75
  10 -26  21    2.43    5.41
  10 -23  22   55.59    9.00
  10 -22  22  219.05   15.55
  10 -21  22    8.78    6.42
  11 -32  17   21.29    6.11
  11 -28  20    2.01    3.83
  11 -25  21   38.68    8.06
  11 -22  22    8.83    6.17
  11 -21  22   74.16   10.17
  11 -20  22  111.26   12.07
  12 -33  16  158.90   11.12
  12 -30  18   33.50    7.09
  12 -24  21   93.01   10.82
  12 -23  21   75.82    9.82
  12 -19  22  347.81   18.42
  13 -33  15  163.05   11.63
  13 -32  16  121.29   10.54
  13 -29  18  108.70   10.59
  13 -28  19   98.68    9.90
  13 -25  20   53.21    8.89
  13 -22  21   43.91    8.53
  13 -21  21    2.07    5.63
  13 -20  21   32.97    8.09
  13 -19  21   57.98    9.35
  13 -18  21  214.66   15.34
  13 -17  21  375.91   19.52
  14 -32  15    1.97    4.89
  14 -30  17   80.15    8.79
  14 -28  18  295.00   16.22
  14 -26  19   29.03    7.59
  14 -23  20    7.72    5.81
  14 -22  20   36.10    7.72
  15 -28  17   13.72    6.04
  15 -26  18    4.88    5.57
  15 -24  19   28.32    6.14
  15 -23  19   68.86    9.34
  16 -22  18   90.15   10.45
  17 -27  15   34.44    6.88
  17 -25  16   27.94    6.96
  17 -21  17   55.25    8.81
  17 -20  17   39.00    7.88
  18 -24  15    1.70    4.13
  18 -23  15    0.29    5.14
   5 -32  16   20.96    5.28
   5 -29  18  110.69   10.56
   5 -27  19    5.48    5.23
   6 -31  17   22.50    6.68
   6 -28  19    0.36    5.06
   6 -26  20  157.40   12.52
   7 -27  20   65.73    8.84
   8 -34  15   50.36    7.33
   8 -33  16  117.27   10.15
   8 -29  19    4.79    5.26
   8 -25  21   52.06    8.28
   9 -35  14   50.66    7.20
   9 -34  15    4.32    4.83
   9 -33  16  178.29   12.15
   9 -32  17    2.62    5.12
   9 -31  18  127.02   10.48
   9 -29  19   74.42    9.25
   9 -27  20    4.21    5.39
   9 -25  21   58.70    8.89
   9 -24  21   15.60    6.50
  10 -29  19   -0.53    5.15
  10 -27  20   23.36    6.84
  10 -25  21  129.72   11.39
  10 -24  21   97.31   10.85
  11 -30  18   49.04    8.04
  11 -28  19    6.99    5.30
  11 -26  20    4.26    5.68
  11 -24  21  166.54   13.29
  11 -23  21   98.95   11.17
  12 -32  16   28.22    6.52
  12 -28  19    3.08    3.94
  12 -26  20   18.66    5.47
  12 -25  20   12.88    6.64
  12 -22  21   18.39    6.99
  12 -20  21  375.16   19.58
  12 -19  21   76.08   10.07
  13 -28  18   45.45    8.47
  13 -26  19   21.14    6.86
  13 -24  20   45.23    7.99
  14 -30  16   47.93    7.92
  14 -27  18    5.57    6.19
  14 -24  19    5.47    5.87
  14 -21  20    0.75    3.86
  14 -20  20    0.82    5.60
  14 -19  20   39.89    8.27
  14 -18  20   24.47    7.27
  14 -17  20   27.72    7.31
  14 -16  20  157.40   12.48
  15 -30  15  169.92   12.25
  15 -21  19   25.24    7.21
  15 -20  19   71.60    9.72
  15 -19  19    2.30    5.63
  15 -18  19    3.39    5.51
  15 -17  19   11.70    6.34
  15 -16  19   34.59    7.75
  16 -24  17   10.98    6.24
  16 -20  18    6.99    5.92
  16 -19  18    7.08    5.81
  16 -18  18   11.64    6.14
  16 -17  18   17.94    7.00
  17 -29  13   32.60    6.44
  17 -24  16   31.50    6.38
  17 -23  16   16.99    6.71
  18 -24  14   54.93    8.31
  18 -21  15   91.58    9.97
   4 -30  16    2.74    5.25
   5 -32  15   44.39    7.70
   5 -31  16    4.56    5.10
   5 -28  18    4.78    5.06
   6 -29  18  255.50   15.23
   6 -27  19   12.65    5.89
   7 -32  16  193.39   12.97
   7 -26  20    2.65    3.71
   8 -31  17    4.83    5.21
   8 -26  20   12.99    6.33
   9 -31  17    9.55    5.69
   9 -28  19    0.74    5.14
   9 -26  20  162.55   12.96
   9 -23  21  358.31   18.89
  10 -31  17    7.33    5.57
  10 -28  19   14.59    6.03
  10 -25  20   63.05    9.00
  10 -23  21   16.62    5.47
  11 -29  18   21.20    6.46
  11 -27  19   59.98    8.86
  11 -25  20   46.69    8.36
  11 -22  21  143.03   12.14
  11 -21  21  818.01   28.17
  11 -20  21   28.64    8.03
  12 -30  17   20.15    6.33
  12 -28  18    3.82    5.78
  12 -26  19   38.40    7.82
  12 -24  20   72.74    9.45
  12 -23  20  114.76   11.49
  13 -34  13  143.14   10.34
  13 -32  15    9.57    4.78
  13 -29  17    6.12    5.75
  13 -22  20   -0.22    3.97
  13 -21  20   11.15    6.35
  13 -20  20  109.56   11.38
  13 -19  20   17.17    6.85
  13 -18  20   71.54   10.06
  14 -28  17    1.99    4.03
  14 -22  19   14.48    6.35
  14 -21  19   78.36    9.67
  14 -16  19  173.29   13.48
  15 -32  13   18.25    5.13
  15 -23  18   86.14   10.29
  15 -22  18   73.71    9.80
  16 -25  16   52.43    8.40
  16 -22  17  238.74   15.36
  17 -27  14   16.29    5.03
  17 -25  15    2.66    4.00
  17 -24  15    4.50    5.88
  17 -21  16    3.33    5.89
  17 -20  16   11.06    5.96
  17 -19  16   24.26    7.18
  18 -25  13   47.31    8.00
  18 -22  14   35.20    7.47
   4 -29  16   62.81    8.68
   5 -30  16   -0.03    4.56
   6 -35  12   17.54    5.99
   6 -32  15   81.08    9.16
   6 -31  16   50.56    8.01
   6 -28  18   93.27   10.01
   7 -30  17   42.83    7.71
   7 -27  19   93.23    9.46
   7 -26  19   19.40    6.26
   8 -25  20  278.59   16.13
   8 -24  20   13.16    6.29
   9 -35  13    2.73    3.44
   9 -32  16   59.30    7.41
   9 -25  20    1.81    3.88
   9 -24  20  244.36   15.76
  10 -30  17   14.03    6.24
  10 -29  18    8.36    4.72
  10 -24  20   34.73    8.07
  11 -31  16   18.01    6.02
  11 -28  18  145.77   12.21
  11 -26  19   17.55    6.84
  11 -24  20  127.79   11.34
  11 -23  20   72.09    9.82
[truncated: 36,764,301 more chars]
